# Supplementary material for: Dose optimization of TBI-223 for enhanced therapeutic benefit compared to linezolid in antituberculosis regimen
Source: Nat Commun. 2024 Aug 25;15:7311. doi: 10.1038/s41467-024-50781-4 (PMC11344811; doi:10.1038/s41467-024-50781-4)
Supplement: Supplementary file 4 — Source Data [file 41467_2024_50781_MOESM4_ESM.xlsx]

## Sheet: source_data_tbi223
Figure 2
	Panel A: Pharmacokinetics
		ID	TIME_HRS	CONC_MGL	CLASS	DOSE_MG.P.KG	STRAIN	DRUG	BLQ	FIGURE	SECTION
		tba-d1	0.25	5.25	Single IV	3	beagle	TBI-223	0	2	A - Pharmacokinetics
		tba-d1	0.5	3.66	Single IV	3	beagle	TBI-223	0	2	A - Pharmacokinetics
		tba-d1	1	2.74	Single IV	3	beagle	TBI-223	0	2	A - Pharmacokinetics
		tba-d1	2	1.35	Single IV	3	beagle	TBI-223	0	2	A - Pharmacokinetics
		tba-d1	4	0.439	Single IV	3	beagle	TBI-223	0	2	A - Pharmacokinetics
		tba-d1	8	0.0236	Single IV	3	beagle	TBI-223	0	2	A - Pharmacokinetics
		tba-d1	12	0.00239	Single IV	3	beagle	TBI-223	0	2	A - Pharmacokinetics
		tba-d1	24	0.001	Single IV	3	beagle	TBI-223	1	2	A - Pharmacokinetics
		tba-d2	0.25	4.04	Single IV	3	beagle	TBI-223	0	2	A - Pharmacokinetics
		tba-d2	0.5	3.07	Single IV	3	beagle	TBI-223	0	2	A - Pharmacokinetics
		tba-d2	1	1.9	Single IV	3	beagle	TBI-223	0	2	A - Pharmacokinetics
		tba-d2	2	0.863	Single IV	3	beagle	TBI-223	0	2	A - Pharmacokinetics
		tba-d2	4	0.248	Single IV	3	beagle	TBI-223	0	2	A - Pharmacokinetics
		tba-d2	8	0.00917	Single IV	3	beagle	TBI-223	0	2	A - Pharmacokinetics
		tba-d2	12	0.0016	Single IV	3	beagle	TBI-223	0	2	A - Pharmacokinetics
		tba-d2	24	0.001	Single IV	3	beagle	TBI-223	1	2	A - Pharmacokinetics
		tba-d3	0.25	4.02	Single IV	3	beagle	TBI-223	0	2	A - Pharmacokinetics
		tba-d3	0.5	3.2	Single IV	3	beagle	TBI-223	0	2	A - Pharmacokinetics
		tba-d3	1	2.14	Single IV	3	beagle	TBI-223	0	2	A - Pharmacokinetics
		tba-d3	2	1.1	Single IV	3	beagle	TBI-223	0	2	A - Pharmacokinetics
		tba-d3	4	0.397	Single IV	3	beagle	TBI-223	0	2	A - Pharmacokinetics
		tba-d3	8	0.0256	Single IV	3	beagle	TBI-223	0	2	A - Pharmacokinetics
		tba-d3	12	0.0029	Single IV	3	beagle	TBI-223	0	2	A - Pharmacokinetics
		tba-d3	24	0.001	Single IV	3	beagle	TBI-223	1	2	A - Pharmacokinetics
		tba-d4	0.25	3.77	Single IV	3	beagle	TBI-223	0	2	A - Pharmacokinetics
		tba-d4	0.5	3.08	Single IV	3	beagle	TBI-223	0	2	A - Pharmacokinetics
		tba-d4	1	2.45	Single IV	3	beagle	TBI-223	0	2	A - Pharmacokinetics
		tba-d4	2	1.22	Single IV	3	beagle	TBI-223	0	2	A - Pharmacokinetics
		tba-d4	4	0.499	Single IV	3	beagle	TBI-223	0	2	A - Pharmacokinetics
		tba-d4	8	0.0441	Single IV	3	beagle	TBI-223	0	2	A - Pharmacokinetics
		tba-d4	12	0.0055	Single IV	3	beagle	TBI-223	0	2	A - Pharmacokinetics
		tba-d4	24	0.001	Single IV	3	beagle	TBI-223	1	2	A - Pharmacokinetics
		tba-d5	0.5	22.8	Single PO	25	beagle	TBI-223	0	2	A - Pharmacokinetics
		tba-d5	1	20	Single PO	25	beagle	TBI-223	0	2	A - Pharmacokinetics
		tba-d5	2	15.8	Single PO	25	beagle	TBI-223	0	2	A - Pharmacokinetics
		tba-d5	4	7.12	Single PO	25	beagle	TBI-223	0	2	A - Pharmacokinetics
		tba-d5	8	0.844	Single PO	25	beagle	TBI-223	0	2	A - Pharmacokinetics
		tba-d5	12	0.0737	Single PO	25	beagle	TBI-223	0	2	A - Pharmacokinetics
		tba-d5	24	0.01	Single PO	25	beagle	TBI-223	1	2	A - Pharmacokinetics
		tba-d6	0.5	17.7	Single PO	25	beagle	TBI-223	0	2	A - Pharmacokinetics
		tba-d6	1	16.6	Single PO	25	beagle	TBI-223	0	2	A - Pharmacokinetics
		tba-d6	2	10.7	Single PO	25	beagle	TBI-223	0	2	A - Pharmacokinetics
		tba-d6	4	5.38	Single PO	25	beagle	TBI-223	0	2	A - Pharmacokinetics
		tba-d6	8	0.627	Single PO	25	beagle	TBI-223	0	2	A - Pharmacokinetics
		tba-d6	12	0.187	Single PO	25	beagle	TBI-223	0	2	A - Pharmacokinetics
		tba-d6	24	0.01	Single PO	25	beagle	TBI-223	0	2	A - Pharmacokinetics
		tba-d7	0.5	19.4	Single PO	25	beagle	TBI-223	0	2	A - Pharmacokinetics
		tba-d7	1	17.1	Single PO	25	beagle	TBI-223	0	2	A - Pharmacokinetics
		tba-d7	2	13	Single PO	25	beagle	TBI-223	0	2	A - Pharmacokinetics
		tba-d7	4	7.17	Single PO	25	beagle	TBI-223	0	2	A - Pharmacokinetics
		tba-d7	8	1.59	Single PO	25	beagle	TBI-223	0	2	A - Pharmacokinetics
		tba-d7	12	0.717	Single PO	25	beagle	TBI-223	0	2	A - Pharmacokinetics
		tba-d7	24	0.01	Single PO	25	beagle	TBI-223	1	2	A - Pharmacokinetics
		tba-d8	0.5	12.7	Single PO	25	beagle	TBI-223	0	2	A - Pharmacokinetics
		tba-d8	1	15	Single PO	25	beagle	TBI-223	0	2	A - Pharmacokinetics
		tba-d8	2	13.2	Single PO	25	beagle	TBI-223	0	2	A - Pharmacokinetics
		tba-d8	4	8.14	Single PO	25	beagle	TBI-223	0	2	A - Pharmacokinetics
		tba-d8	8	1.67	Single PO	25	beagle	TBI-223	0	2	A - Pharmacokinetics
		tba-d8	12	0.289	Single PO	25	beagle	TBI-223	0	2	A - Pharmacokinetics
		tba-d8	24	0.01	Single PO	25	beagle	TBI-223	1	2	A - Pharmacokinetics
		tba-1-d5	0.5	21.9	Single PO	100	beagle	TBI-223	0	2	A - Pharmacokinetics
		tba-1-d5	1	41.8	Single PO	100	beagle	TBI-223	0	2	A - Pharmacokinetics
		tba-1-d5	2	66.1	Single PO	100	beagle	TBI-223	0	2	A - Pharmacokinetics
		tba-1-d5	4	49.4	Single PO	100	beagle	TBI-223	0	2	A - Pharmacokinetics
		tba-1-d5	8	17.7	Single PO	100	beagle	TBI-223	0	2	A - Pharmacokinetics
		tba-1-d5	12	9.61	Single PO	100	beagle	TBI-223	0	2	A - Pharmacokinetics
		tba-1-d5	24	0.01	Single PO	100	beagle	TBI-223	0	2	A - Pharmacokinetics
		tba-1-d6	0.5	32.7	Single PO	100	beagle	TBI-223	0	2	A - Pharmacokinetics
		tba-1-d6	1	45.1	Single PO	100	beagle	TBI-223	0	2	A - Pharmacokinetics
		tba-1-d6	2	43.9	Single PO	100	beagle	TBI-223	0	2	A - Pharmacokinetics
		tba-1-d6	4	20.9	Single PO	100	beagle	TBI-223	0	2	A - Pharmacokinetics
		tba-1-d6	8	6.05	Single PO	100	beagle	TBI-223	0	2	A - Pharmacokinetics
		tba-1-d6	12	4	Single PO	100	beagle	TBI-223	0	2	A - Pharmacokinetics
		tba-1-d6	24	0.01	Single PO	100	beagle	TBI-223	0	2	A - Pharmacokinetics
		tba-1-d7	0.5	19.6	Single PO	100	beagle	TBI-223	0	2	A - Pharmacokinetics
		tba-1-d7	1	20.1	Single PO	100	beagle	TBI-223	0	2	A - Pharmacokinetics
		tba-1-d7	2	15.4	Single PO	100	beagle	TBI-223	0	2	A - Pharmacokinetics
		tba-1-d7	4	9.77	Single PO	100	beagle	TBI-223	0	2	A - Pharmacokinetics
		tba-1-d7	8	3.67	Single PO	100	beagle	TBI-223	0	2	A - Pharmacokinetics
		tba-1-d7	12	5.53	Single PO	100	beagle	TBI-223	0	2	A - Pharmacokinetics
		tba-1-d7	24	0.01	Single PO	100	beagle	TBI-223	0	2	A - Pharmacokinetics
		tba-1-d8	0.5	18.6	Single PO	100	beagle	TBI-223	0	2	A - Pharmacokinetics
		tba-1-d8	1	33.1	Single PO	100	beagle	TBI-223	0	2	A - Pharmacokinetics
		tba-1-d8	2	41.6	Single PO	100	beagle	TBI-223	0	2	A - Pharmacokinetics
		tba-1-d8	4	30.3	Single PO	100	beagle	TBI-223	0	2	A - Pharmacokinetics
		tba-1-d8	8	10.8	Single PO	100	beagle	TBI-223	0	2	A - Pharmacokinetics
		tba-1-d8	12	9.51	Single PO	100	beagle	TBI-223	0	2	A - Pharmacokinetics
		tba-1-d8	24	0.01	Single PO	100	beagle	TBI-223	0	2	A - Pharmacokinetics
		tba-2-d5	0.5	77.5	Single PO	250	beagle	TBI-223	0	2	A - Pharmacokinetics
		tba-2-d5	1	52.9	Single PO	250	beagle	TBI-223	0	2	A - Pharmacokinetics
		tba-2-d5	2	81.8	Single PO	250	beagle	TBI-223	0	2	A - Pharmacokinetics
		tba-2-d5	4	70.7	Single PO	250	beagle	TBI-223	0	2	A - Pharmacokinetics
		tba-2-d5	8	25.2	Single PO	250	beagle	TBI-223	0	2	A - Pharmacokinetics
		tba-2-d5	12	19.9	Single PO	250	beagle	TBI-223	0	2	A - Pharmacokinetics
		tba-2-d5	24	0.01	Single PO	250	beagle	TBI-223	0	2	A - Pharmacokinetics
		tba-2-d6	0.5	40.6	Single PO	250	beagle	TBI-223	0	2	A - Pharmacokinetics
		tba-2-d6	1	48.2	Single PO	250	beagle	TBI-223	0	2	A - Pharmacokinetics
		tba-2-d6	2	46.4	Single PO	250	beagle	TBI-223	0	2	A - Pharmacokinetics
		tba-2-d6	4	28.6	Single PO	250	beagle	TBI-223	0	2	A - Pharmacokinetics
		tba-2-d6	8	7.82	Single PO	250	beagle	TBI-223	0	2	A - Pharmacokinetics
		tba-2-d6	12	6.09	Single PO	250	beagle	TBI-223	0	2	A - Pharmacokinetics
		tba-2-d6	24	0.01	Single PO	250	beagle	TBI-223	0	2	A - Pharmacokinetics
		tba-2-d7	0.5	34	Single PO	250	beagle	TBI-223	0	2	A - Pharmacokinetics
		tba-2-d7	1	38.4	Single PO	250	beagle	TBI-223	0	2	A - Pharmacokinetics
		tba-2-d7	2	31.7	Single PO	250	beagle	TBI-223	0	2	A - Pharmacokinetics
		tba-2-d7	4	33	Single PO	250	beagle	TBI-223	0	2	A - Pharmacokinetics
		tba-2-d7	8	15.8	Single PO	250	beagle	TBI-223	0	2	A - Pharmacokinetics
		tba-2-d7	12	13.3	Single PO	250	beagle	TBI-223	0	2	A - Pharmacokinetics
		tba-2-d7	24	0.01	Single PO	250	beagle	TBI-223	0	2	A - Pharmacokinetics
		tba-2-d8	0.5	24.2	Single PO	250	beagle	TBI-223	0	2	A - Pharmacokinetics
		tba-2-d8	1	43.5	Single PO	250	beagle	TBI-223	0	2	A - Pharmacokinetics
		tba-2-d8	2	54.9	Single PO	250	beagle	TBI-223	0	2	A - Pharmacokinetics
		tba-2-d8	4	54.9	Single PO	250	beagle	TBI-223	0	2	A - Pharmacokinetics
		tba-2-d8	8	24.1	Single PO	250	beagle	TBI-223	0	2	A - Pharmacokinetics
		tba-2-d8	12	20.4	Single PO	250	beagle	TBI-223	0	2	A - Pharmacokinetics
		tba-2-d8	24	0.01	Single PO	250	beagle	TBI-223	0	2	A - Pharmacokinetics
		tba-3-d5	0.5	28.2	Single PO	500	beagle	TBI-223	0	2	A - Pharmacokinetics
		tba-3-d5	1	59	Single PO	500	beagle	TBI-223	0	2	A - Pharmacokinetics
		tba-3-d5	2	113	Single PO	500	beagle	TBI-223	0	2	A - Pharmacokinetics
		tba-3-d5	4	179	Single PO	500	beagle	TBI-223	0	2	A - Pharmacokinetics
		tba-3-d5	8	173	Single PO	500	beagle	TBI-223	0	2	A - Pharmacokinetics
		tba-3-d5	12	122	Single PO	500	beagle	TBI-223	0	2	A - Pharmacokinetics
		tba-3-d5	24	0.01	Single PO	500	beagle	TBI-223	0	2	A - Pharmacokinetics
		tba-3-d6	0.5	54.4	Single PO	500	beagle	TBI-223	0	2	A - Pharmacokinetics
		tba-3-d6	1	76.6	Single PO	500	beagle	TBI-223	0	2	A - Pharmacokinetics
		tba-3-d6	2	86.6	Single PO	500	beagle	TBI-223	0	2	A - Pharmacokinetics
		tba-3-d6	4	50.9	Single PO	500	beagle	TBI-223	0	2	A - Pharmacokinetics
		tba-3-d6	8	22	Single PO	500	beagle	TBI-223	0	2	A - Pharmacokinetics
		tba-3-d6	12	11	Single PO	500	beagle	TBI-223	0	2	A - Pharmacokinetics
		tba-3-d6	24	0.01	Single PO	500	beagle	TBI-223	0	2	A - Pharmacokinetics
		tba-3-d7	0.5	46.7	Single PO	500	beagle	TBI-223	0	2	A - Pharmacokinetics
		tba-3-d7	1	67.4	Single PO	500	beagle	TBI-223	0	2	A - Pharmacokinetics
		tba-3-d7	2	71.8	Single PO	500	beagle	TBI-223	0	2	A - Pharmacokinetics
		tba-3-d7	4	72.3	Single PO	500	beagle	TBI-223	0	2	A - Pharmacokinetics
		tba-3-d7	8	35.6	Single PO	500	beagle	TBI-223	0	2	A - Pharmacokinetics
		tba-3-d7	12	26.7	Single PO	500	beagle	TBI-223	0	2	A - Pharmacokinetics
		tba-3-d7	24	0.01	Single PO	500	beagle	TBI-223	0	2	A - Pharmacokinetics
		tba-3-d8	0.5	33.3	Single PO	500	beagle	TBI-223	0	2	A - Pharmacokinetics
		tba-3-d8	1	52.6	Single PO	500	beagle	TBI-223	0	2	A - Pharmacokinetics
		tba-3-d8	2	83.3	Single PO	500	beagle	TBI-223	0	2	A - Pharmacokinetics
		tba-3-d8	4	143	Single PO	500	beagle	TBI-223	0	2	A - Pharmacokinetics
		tba-3-d8	8	95.1	Single PO	500	beagle	TBI-223	0	2	A - Pharmacokinetics
		tba-3-d8	12	68.3	Single PO	500	beagle	TBI-223	0	2	A - Pharmacokinetics
		tba-3-d8	24	0.01	Single PO	500	beagle	TBI-223	0	2	A - Pharmacokinetics
		tba-m1	0.083	5.89	Single IV	5	c57	TBI-223	0	2	A - Pharmacokinetics
		tba-m1	0.25	3.39	Single IV	5	c57	TBI-223	0	2	A - Pharmacokinetics
		tba-m1	0.5	1.78	Single IV	5	c57	TBI-223	0	2	A - Pharmacokinetics
		tba-m1	1	0.685	Single IV	5	c57	TBI-223	0	2	A - Pharmacokinetics
		tba-m1	2	0.166	Single IV	5	c57	TBI-223	0	2	A - Pharmacokinetics
		tba-m1	4	0.00391	Single IV	5	c57	TBI-223	0	2	A - Pharmacokinetics
		tba-m1	7	0.001	Single IV	5	c57	TBI-223	1	2	A - Pharmacokinetics
		tba-m1	24	0.001	Single IV	5	c57	TBI-223	1	2	A - Pharmacokinetics
		tba-m2	0.083	5.55	Single IV	5	c57	TBI-223	0	2	A - Pharmacokinetics
		tba-m2	0.25	2.95	Single IV	5	c57	TBI-223	0	2	A - Pharmacokinetics
		tba-m2	0.5	1.72	Single IV	5	c57	TBI-223	0	2	A - Pharmacokinetics
		tba-m2	1	0.634	Single IV	5	c57	TBI-223	0	2	A - Pharmacokinetics
		tba-m2	2	0.135	Single IV	5	c57	TBI-223	0	2	A - Pharmacokinetics
		tba-m2	4	0.001	Single IV	5	c57	TBI-223	1	2	A - Pharmacokinetics
		tba-m2	7	0.001	Single IV	5	c57	TBI-223	1	2	A - Pharmacokinetics
		tba-m2	24	0.001	Single IV	5	c57	TBI-223	1	2	A - Pharmacokinetics
		tba-m3	0.083	4.83	Single IV	5	c57	TBI-223	0	2	A - Pharmacokinetics
		tba-m3	0.25	2.9	Single IV	5	c57	TBI-223	0	2	A - Pharmacokinetics
		tba-m3	0.5	1.56	Single IV	5	c57	TBI-223	0	2	A - Pharmacokinetics
		tba-m3	1	0.541	Single IV	5	c57	TBI-223	0	2	A - Pharmacokinetics
		tba-m3	2	0.11	Single IV	5	c57	TBI-223	0	2	A - Pharmacokinetics
		tba-m3	4	0.001	Single IV	5	c57	TBI-223	1	2	A - Pharmacokinetics
		tba-m3	7	0.001	Single IV	5	c57	TBI-223	1	2	A - Pharmacokinetics
		tba-m3	24	0.001	Single IV	5	c57	TBI-223	1	2	A - Pharmacokinetics
		tba-m4	0.25	38.3	Single PO	100	c57	TBI-223	0	2	A - Pharmacokinetics
		tba-m4	0.5	41	Single PO	100	c57	TBI-223	0	2	A - Pharmacokinetics
		tba-m4	1	48.2	Single PO	100	c57	TBI-223	0	2	A - Pharmacokinetics
		tba-m4	2	46.7	Single PO	100	c57	TBI-223	0	2	A - Pharmacokinetics
		tba-m4	4	33	Single PO	100	c57	TBI-223	0	2	A - Pharmacokinetics
		tba-m4	7	24.3	Single PO	100	c57	TBI-223	0	2	A - Pharmacokinetics
		tba-m4	24	0.001	Single PO	100	c57	TBI-223	1	2	A - Pharmacokinetics
		tba-m5	0.25	35.3	Single PO	100	c57	TBI-223	0	2	A - Pharmacokinetics
		tba-m5	0.5	35.6	Single PO	100	c57	TBI-223	0	2	A - Pharmacokinetics
		tba-m5	1	44.8	Single PO	100	c57	TBI-223	0	2	A - Pharmacokinetics
		tba-m5	2	33.4	Single PO	100	c57	TBI-223	0	2	A - Pharmacokinetics
		tba-m5	4	18.8	Single PO	100	c57	TBI-223	0	2	A - Pharmacokinetics
		tba-m5	7	14.9	Single PO	100	c57	TBI-223	0	2	A - Pharmacokinetics
		tba-m5	24	0.001	Single PO	100	c57	TBI-223	1	2	A - Pharmacokinetics
		tba-m6	0.25	24.5	Single PO	100	c57	TBI-223	0	2	A - Pharmacokinetics
		tba-m6	0.5	32.7	Single PO	100	c57	TBI-223	0	2	A - Pharmacokinetics
		tba-m6	1	31.3	Single PO	100	c57	TBI-223	0	2	A - Pharmacokinetics
		tba-m6	2	29.6	Single PO	100	c57	TBI-223	0	2	A - Pharmacokinetics
		tba-m6	4	23.7	Single PO	100	c57	TBI-223	0	2	A - Pharmacokinetics
		tba-m6	7	16.6	Single PO	100	c57	TBI-223	0	2	A - Pharmacokinetics
		tba-m6	24	0.001	Single PO	100	c57	TBI-223	1	2	A - Pharmacokinetics
		tba_b1	0.25	5.27	Single IV	5	balbc	TBI-223	0	2	A - Pharmacokinetics
		tba_b1	0.5	3.2	Single IV	5	balbc	TBI-223	0	2	A - Pharmacokinetics
		tba_b1	1	2.19	Single IV	5	balbc	TBI-223	0	2	A - Pharmacokinetics
		tba_b1	2	0.695	Single IV	5	balbc	TBI-223	0	2	A - Pharmacokinetics
		tba_b1	4	0.0813	Single IV	5	balbc	TBI-223	0	2	A - Pharmacokinetics
		tba_b1	7	0.001	Single IV	5	balbc	TBI-223	1	2	A - Pharmacokinetics
		tba_b1	12	0.001	Single IV	5	balbc	TBI-223	1	2	A - Pharmacokinetics
		tba_b1	24	0.001	Single IV	5	balbc	TBI-223	1	2	A - Pharmacokinetics
		tba_b2	0.25	4.31	Single IV	5	balbc	TBI-223	0	2	A - Pharmacokinetics
		tba_b2	0.5	2.79	Single IV	5	balbc	TBI-223	0	2	A - Pharmacokinetics
		tba_b2	1	1.73	Single IV	5	balbc	TBI-223	0	2	A - Pharmacokinetics
		tba_b2	2	1.04	Single IV	5	balbc	TBI-223	0	2	A - Pharmacokinetics
		tba_b2	4	0.331	Single IV	5	balbc	TBI-223	0	2	A - Pharmacokinetics
		tba_b2	7	0.001	Single IV	5	balbc	TBI-223	1	2	A - Pharmacokinetics
		tba_b2	12	0.001	Single IV	5	balbc	TBI-223	1	2	A - Pharmacokinetics
		tba_b2	24	0.001	Single IV	5	balbc	TBI-223	1	2	A - Pharmacokinetics
		tba_b3	0.25	5.33	Single IV	5	balbc	TBI-223	0	2	A - Pharmacokinetics
		tba_b3	0.5	3.56	Single IV	5	balbc	TBI-223	0	2	A - Pharmacokinetics
		tba_b3	1	2.37	Single IV	5	balbc	TBI-223	0	2	A - Pharmacokinetics
		tba_b3	2	0.853	Single IV	5	balbc	TBI-223	0	2	A - Pharmacokinetics
		tba_b3	4	0.132	Single IV	5	balbc	TBI-223	0	2	A - Pharmacokinetics
		tba_b3	7	0.001	Single IV	5	balbc	TBI-223	1	2	A - Pharmacokinetics
		tba_b3	12	0.001	Single IV	5	balbc	TBI-223	1	2	A - Pharmacokinetics
		tba_b3	24	0.001	Single IV	5	balbc	TBI-223	1	2	A - Pharmacokinetics
		tba_b4	0.25	26.5	Single PO	100	balbc	TBI-223	0	2	A - Pharmacokinetics
		tba_b4	0.5	36.5	Single PO	100	balbc	TBI-223	0	2	A - Pharmacokinetics
		tba_b4	1	35.9	Single PO	100	balbc	TBI-223	0	2	A - Pharmacokinetics
		tba_b4	2	33.8	Single PO	100	balbc	TBI-223	0	2	A - Pharmacokinetics
		tba_b4	4	18.5	Single PO	100	balbc	TBI-223	0	2	A - Pharmacokinetics
		tba_b4	7	11.2	Single PO	100	balbc	TBI-223	0	2	A - Pharmacokinetics
		tba_b4	24	0.001	Single PO	100	balbc	TBI-223	1	2	A - Pharmacokinetics
		tba_b5	0.25	37.4	Single PO	100	balbc	TBI-223	0	2	A - Pharmacokinetics
		tba_b5	0.5	42	Single PO	100	balbc	TBI-223	0	2	A - Pharmacokinetics
		tba_b5	1	46.6	Single PO	100	balbc	TBI-223	0	2	A - Pharmacokinetics
		tba_b5	2	41.4	Single PO	100	balbc	TBI-223	0	2	A - Pharmacokinetics
		tba_b5	4	16.3	Single PO	100	balbc	TBI-223	0	2	A - Pharmacokinetics
		tba_b5	7	10.1	Single PO	100	balbc	TBI-223	0	2	A - Pharmacokinetics
		tba_b5	24	0.001	Single PO	100	balbc	TBI-223	1	2	A - Pharmacokinetics
		tba_b6	0.25	45	Single PO	100	balbc	TBI-223	0	2	A - Pharmacokinetics
		tba_b6	0.5	50.3	Single PO	100	balbc	TBI-223	0	2	A - Pharmacokinetics
		tba_b6	1	47.2	Single PO	100	balbc	TBI-223	0	2	A - Pharmacokinetics
		tba_b6	2	39.7	Single PO	100	balbc	TBI-223	0	2	A - Pharmacokinetics
		tba_b6	4	21.6	Single PO	100	balbc	TBI-223	0	2	A - Pharmacokinetics
		tba_b6	7	13.4	Single PO	100	balbc	TBI-223	0	2	A - Pharmacokinetics
		tba_b6	24	0.001	Single PO	100	balbc	TBI-223	1	2	A - Pharmacokinetics
		tox_b1	0.25	50.6	Single PO	100	balbc	TBI-223	0	2	A - Pharmacokinetics
		tox_b1	1	49.5	Single PO	100	balbc	TBI-223	0	2	A - Pharmacokinetics
		tox_b1	4	25.1	Single PO	100	balbc	TBI-223	0	2	A - Pharmacokinetics
		tox_b1	16	0.428	Single PO	100	balbc	TBI-223	0	2	A - Pharmacokinetics
		tox_b2	0.25	54.2	Single PO	100	balbc	TBI-223	0	2	A - Pharmacokinetics
		tox_b2	1	56.2	Single PO	100	balbc	TBI-223	0	2	A - Pharmacokinetics
		tox_b2	4	23.9	Single PO	100	balbc	TBI-223	0	2	A - Pharmacokinetics
		tox_b2	16	6.13	Single PO	100	balbc	TBI-223	0	2	A - Pharmacokinetics
		tox_b3	0.25	64.9	Single PO	100	balbc	TBI-223	0	2	A - Pharmacokinetics
		tox_b3	1	67.7	Single PO	100	balbc	TBI-223	0	2	A - Pharmacokinetics
		tox_b3	4	36.2	Single PO	100	balbc	TBI-223	0	2	A - Pharmacokinetics
		tox_b3	16	1.64	Single PO	100	balbc	TBI-223	0	2	A - Pharmacokinetics
		tox_b4	0.25	81.9	Single PO	100	balbc	TBI-223	0	2	A - Pharmacokinetics
		tox_b4	1	87.7	Single PO	100	balbc	TBI-223	0	2	A - Pharmacokinetics
		tox_b4	4	34.5	Single PO	100	balbc	TBI-223	0	2	A - Pharmacokinetics
		tox_b4	16	3.74	Single PO	100	balbc	TBI-223	0	2	A - Pharmacokinetics
		tox_b5	0.5	70.7	Single PO	100	balbc	TBI-223	0	2	A - Pharmacokinetics
		tox_b5	2	39.6	Single PO	100	balbc	TBI-223	0	2	A - Pharmacokinetics
		tox_b5	8	7.79	Single PO	100	balbc	TBI-223	0	2	A - Pharmacokinetics
		tox_b5	24	4.01	Single PO	100	balbc	TBI-223	0	2	A - Pharmacokinetics
		tox_b6	0.5	65.4	Single PO	100	balbc	TBI-223	0	2	A - Pharmacokinetics
		tox_b6	2	49.8	Single PO	100	balbc	TBI-223	0	2	A - Pharmacokinetics
		tox_b6	8	9.58	Single PO	100	balbc	TBI-223	0	2	A - Pharmacokinetics
		tox_b6	24	0.0018	Single PO	100	balbc	TBI-223	0	2	A - Pharmacokinetics
		tox_b7	0.5	95.5	Single PO	100	balbc	TBI-223	0	2	A - Pharmacokinetics
		tox_b7	2	54.8	Single PO	100	balbc	TBI-223	0	2	A - Pharmacokinetics
		tox_b7	8	14.8	Single PO	100	balbc	TBI-223	0	2	A - Pharmacokinetics
		tox_b7	24	0.117	Single PO	100	balbc	TBI-223	0	2	A - Pharmacokinetics
		tox_b8	0.5	78.3	Single PO	100	balbc	TBI-223	0	2	A - Pharmacokinetics
		tox_b8	2	60	Single PO	100	balbc	TBI-223	0	2	A - Pharmacokinetics
		tox_b8	8	15.4	Single PO	100	balbc	TBI-223	0	2	A - Pharmacokinetics
		tox_b8	24	0.001	Single PO	100	balbc	TBI-223	0	2	A - Pharmacokinetics
		tox-250-b1	0.25	82	Single PO	250	balbc	TBI-223	0	2	A - Pharmacokinetics
		tox-250-b1	1	128	Single PO	250	balbc	TBI-223	0	2	A - Pharmacokinetics
		tox-250-b1	4	150	Single PO	250	balbc	TBI-223	0	2	A - Pharmacokinetics
		tox-250-b1	16	30.5	Single PO	250	balbc	TBI-223	0	2	A - Pharmacokinetics
		tox-250-b2	0.25	116	Single PO	250	balbc	TBI-223	0	2	A - Pharmacokinetics
		tox-250-b2	1	199	Single PO	250	balbc	TBI-223	0	2	A - Pharmacokinetics
		tox-250-b2	4	124	Single PO	250	balbc	TBI-223	0	2	A - Pharmacokinetics
		tox-250-b2	16	10.8	Single PO	250	balbc	TBI-223	0	2	A - Pharmacokinetics
		tox-250-b3	0.25	113	Single PO	250	balbc	TBI-223	0	2	A - Pharmacokinetics
		tox-250-b3	1	144	Single PO	250	balbc	TBI-223	0	2	A - Pharmacokinetics
		tox-250-b3	4	86.9	Single PO	250	balbc	TBI-223	0	2	A - Pharmacokinetics
		tox-250-b3	16	9.39	Single PO	250	balbc	TBI-223	0	2	A - Pharmacokinetics
		tox-250-b4	0.25	99.2	Single PO	250	balbc	TBI-223	0	2	A - Pharmacokinetics
		tox-250-b4	1	144	Single PO	250	balbc	TBI-223	0	2	A - Pharmacokinetics
		tox-250-b4	4	109	Single PO	250	balbc	TBI-223	0	2	A - Pharmacokinetics
		tox-250-b4	16	9.02	Single PO	250	balbc	TBI-223	0	2	A - Pharmacokinetics
		tox-250-b5	0.5	151	Single PO	250	balbc	TBI-223	0	2	A - Pharmacokinetics
		tox-250-b5	2	141	Single PO	250	balbc	TBI-223	0	2	A - Pharmacokinetics
		tox-250-b5	8	37.9	Single PO	250	balbc	TBI-223	0	2	A - Pharmacokinetics
		tox-250-b5	24	1.83	Single PO	250	balbc	TBI-223	0	2	A - Pharmacokinetics
		tox-250-b6	0.5	185	Single PO	250	balbc	TBI-223	0	2	A - Pharmacokinetics
		tox-250-b6	2	161	Single PO	250	balbc	TBI-223	0	2	A - Pharmacokinetics
		tox-250-b6	8	31.4	Single PO	250	balbc	TBI-223	0	2	A - Pharmacokinetics
		tox-250-b6	24	1.49	Single PO	250	balbc	TBI-223	0	2	A - Pharmacokinetics
		tox-250-b7	0.5	122	Single PO	250	balbc	TBI-223	0	2	A - Pharmacokinetics
		tox-250-b7	2	234	Single PO	250	balbc	TBI-223	0	2	A - Pharmacokinetics
		tox-250-b7	8	63.4	Single PO	250	balbc	TBI-223	0	2	A - Pharmacokinetics
		tox-250-b7	24	2.56	Single PO	250	balbc	TBI-223	0	2	A - Pharmacokinetics
		tox-250-b8	0.5	151	Single PO	250	balbc	TBI-223	0	2	A - Pharmacokinetics
		tox-250-b8	2	166	Single PO	250	balbc	TBI-223	0	2	A - Pharmacokinetics
		tox-250-b8	8	63.3	Single PO	250	balbc	TBI-223	0	2	A - Pharmacokinetics
		tox-250-b8	24	1.29	Single PO	250	balbc	TBI-223	0	2	A - Pharmacokinetics
		tox-500-b1	0.25	121	Single PO	500	balbc	TBI-223	0	2	A - Pharmacokinetics
		tox-500-b1	1	246	Single PO	500	balbc	TBI-223	0	2	A - Pharmacokinetics
		tox-500-b1	4	330	Single PO	500	balbc	TBI-223	0	2	A - Pharmacokinetics
		tox-500-b1	16	180	Single PO	500	balbc	TBI-223	0	2	A - Pharmacokinetics
		tox-500-b2	0.25	125	Single PO	500	balbc	TBI-223	0	2	A - Pharmacokinetics
		tox-500-b2	1	218	Single PO	500	balbc	TBI-223	0	2	A - Pharmacokinetics
		tox-500-b2	4	309	Single PO	500	balbc	TBI-223	0	2	A - Pharmacokinetics
		tox-500-b2	16	122	Single PO	500	balbc	TBI-223	0	2	A - Pharmacokinetics
		tox-500-b3	0.25	106	Single PO	500	balbc	TBI-223	0	2	A - Pharmacokinetics
		tox-500-b3	1	194	Single PO	500	balbc	TBI-223	0	2	A - Pharmacokinetics
		tox-500-b3	4	195	Single PO	500	balbc	TBI-223	0	2	A - Pharmacokinetics
		tox-500-b3	16	59.6	Single PO	500	balbc	TBI-223	0	2	A - Pharmacokinetics
		tox-500-b4	0.25	128	Single PO	500	balbc	TBI-223	0	2	A - Pharmacokinetics
		tox-500-b4	1	168	Single PO	500	balbc	TBI-223	0	2	A - Pharmacokinetics
		tox-500-b4	4	140	Single PO	500	balbc	TBI-223	0	2	A - Pharmacokinetics
		tox-500-b4	16	64.2	Single PO	500	balbc	TBI-223	0	2	A - Pharmacokinetics
		tox-500-b5	0.5	136	Single PO	500	balbc	TBI-223	0	2	A - Pharmacokinetics
		tox-500-b5	2	230	Single PO	500	balbc	TBI-223	0	2	A - Pharmacokinetics
		tox-500-b5	8	240	Single PO	500	balbc	TBI-223	0	2	A - Pharmacokinetics
		tox-500-b5	24	11.7	Single PO	500	balbc	TBI-223	0	2	A - Pharmacokinetics
		tox-500-b6	0.5	136	Single PO	500	balbc	TBI-223	0	2	A - Pharmacokinetics
		tox-500-b6	2	227	Single PO	500	balbc	TBI-223	0	2	A - Pharmacokinetics
		tox-500-b6	8	172	Single PO	500	balbc	TBI-223	0	2	A - Pharmacokinetics
		tox-500-b6	24	45.9	Single PO	500	balbc	TBI-223	0	2	A - Pharmacokinetics
		tox-500-b7	0.5	170	Single PO	500	balbc	TBI-223	0	2	A - Pharmacokinetics
		tox-500-b7	2	212	Single PO	500	balbc	TBI-223	0	2	A - Pharmacokinetics
		tox-500-b7	8	84.6	Single PO	500	balbc	TBI-223	0	2	A - Pharmacokinetics
		tox-500-b7	24	7.71	Single PO	500	balbc	TBI-223	0	2	A - Pharmacokinetics
		tox-500-b8	0.5	152	Single PO	500	balbc	TBI-223	0	2	A - Pharmacokinetics
		tox-500-b8	2	169	Single PO	500	balbc	TBI-223	0	2	A - Pharmacokinetics
		tox-500-b8	8	66.8	Single PO	500	balbc	TBI-223	0	2	A - Pharmacokinetics
		tox-500-b8	24	19.3	Single PO	500	balbc	TBI-223	0	2	A - Pharmacokinetics
	Panel B: Pharmacokinetics
		ID	TIME_HRS	CONC_MGL	CLASS	DOSE_MG.P.KG	STRAIN	DRUG	BLQ	FIGURE	SECTION
		19	0.269167	7.67	Single IV	3	beagle	LZD	0	2	B - Pharmacokinetics
		19	0.512222	5.4	Single IV	3	beagle	LZD	0	2	B - Pharmacokinetics
		19	1.00944	4.14	Single IV	3	beagle	LZD	0	2	B - Pharmacokinetics
		19	2.01722	2.43	Single IV	3	beagle	LZD	0	2	B - Pharmacokinetics
		19	4.00861	0.8	Single IV	3	beagle	LZD	0	2	B - Pharmacokinetics
		19	8.02056	0.17	Single IV	3	beagle	LZD	0	2	B - Pharmacokinetics
		19	12.0186	0.0364	Single IV	3	beagle	LZD	0	2	B - Pharmacokinetics
		19	24.02	0.00205	Single IV	3	beagle	LZD	0	2	B - Pharmacokinetics
		20	0.268889	5.62	Single IV	3	beagle	LZD	0	2	B - Pharmacokinetics
		20	0.527222	4.66	Single IV	3	beagle	LZD	0	2	B - Pharmacokinetics
		20	1.025	3.4	Single IV	3	beagle	LZD	0	2	B - Pharmacokinetics
		20	2.02167	1.59	Single IV	3	beagle	LZD	0	2	B - Pharmacokinetics
		20	4.02056	0.7	Single IV	3	beagle	LZD	0	2	B - Pharmacokinetics
		20	8.02194	0.151	Single IV	3	beagle	LZD	0	2	B - Pharmacokinetics
		20	12.03	0.0387	Single IV	3	beagle	LZD	0	2	B - Pharmacokinetics
		20	24.0272	0.00911	Single IV	3	beagle	LZD	0	2	B - Pharmacokinetics
		21	0.263056	5.88	Single IV	3	beagle	LZD	0	2	B - Pharmacokinetics
		21	0.515	4.58	Single IV	3	beagle	LZD	0	2	B - Pharmacokinetics
		21	1.01611	3.84	Single IV	3	beagle	LZD	0	2	B - Pharmacokinetics
		21	2.01167	2.48	Single IV	3	beagle	LZD	0	2	B - Pharmacokinetics
		21	4.01361	1.1	Single IV	3	beagle	LZD	0	2	B - Pharmacokinetics
		21	8.01	0.248	Single IV	3	beagle	LZD	0	2	B - Pharmacokinetics
		21	12.0117	0.0698	Single IV	3	beagle	LZD	0	2	B - Pharmacokinetics
		21	24.0128	0.0055	Single IV	3	beagle	LZD	0	2	B - Pharmacokinetics
		22	0.264722	4.8	Single IV	3	beagle	LZD	0	2	B - Pharmacokinetics
		22	0.516667	4.12	Single IV	3	beagle	LZD	0	2	B - Pharmacokinetics
		22	1.01583	2.9	Single IV	3	beagle	LZD	0	2	B - Pharmacokinetics
		22	2.01806	1.55	Single IV	3	beagle	LZD	0	2	B - Pharmacokinetics
		22	4.01472	0.758	Single IV	3	beagle	LZD	0	2	B - Pharmacokinetics
		22	8.0075	0.193	Single IV	3	beagle	LZD	0	2	B - Pharmacokinetics
		22	12.0222	0.0593	Single IV	3	beagle	LZD	0	2	B - Pharmacokinetics
		22	24.0172	0.00757	Single IV	3	beagle	LZD	0	2	B - Pharmacokinetics
		27	0.0244444	0.0709	Single PO	25	beagle	LZD	0	2	B - Pharmacokinetics
		27	0.516111	23.75	Single PO	25	beagle	LZD	0	2	B - Pharmacokinetics
		27	1.01472	18.05	Single PO	25	beagle	LZD	0	2	B - Pharmacokinetics
		27	2.01389	15.4	Single PO	25	beagle	LZD	0	2	B - Pharmacokinetics
		27	4.01583	4.84	Single PO	25	beagle	LZD	0	2	B - Pharmacokinetics
		27	8.01306	1.56	Single PO	25	beagle	LZD	0	2	B - Pharmacokinetics
		27	12.0178	0.0709	Single PO	25	beagle	LZD	0	2	B - Pharmacokinetics
		28	0.521944	24.05	Single PO	25	beagle	LZD	0	2	B - Pharmacokinetics
		28	1.01833	23.55	Single PO	25	beagle	LZD	0	2	B - Pharmacokinetics
		28	2.02056	16.6	Single PO	25	beagle	LZD	0	2	B - Pharmacokinetics
		28	4.02361	12.25	Single PO	25	beagle	LZD	0	2	B - Pharmacokinetics
		28	8.02222	4.26	Single PO	25	beagle	LZD	0	2	B - Pharmacokinetics
		28	12.0214	1.55	Single PO	25	beagle	LZD	0	2	B - Pharmacokinetics
		28	24.0306	0.0415	Single PO	25	beagle	LZD	0	2	B - Pharmacokinetics
		29	0.513056	27.45	Single PO	25	beagle	LZD	0	2	B - Pharmacokinetics
		29	1.01389	24.5	Single PO	25	beagle	LZD	0	2	B - Pharmacokinetics
		29	2.015	27.5	Single PO	25	beagle	LZD	0	2	B - Pharmacokinetics
		29	4.01194	15.4	Single PO	25	beagle	LZD	0	2	B - Pharmacokinetics
		29	8.01528	5.58	Single PO	25	beagle	LZD	0	2	B - Pharmacokinetics
		29	12.0156	2.47	Single PO	25	beagle	LZD	0	2	B - Pharmacokinetics
		29	24.0125	0.127	Single PO	25	beagle	LZD	0	2	B - Pharmacokinetics
		46	0.25	2.71	Single IV	3	Sprague-Dawley	LZD	0	2	B - Pharmacokinetics
		46	0.5	1.6	Single IV	3	Sprague-Dawley	LZD	0	2	B - Pharmacokinetics
		46	1	0.496	Single IV	3	Sprague-Dawley	LZD	0	2	B - Pharmacokinetics
		46	2	0.155	Single IV	3	Sprague-Dawley	LZD	0	2	B - Pharmacokinetics
		46	4	0.00653	Single IV	3	Sprague-Dawley	LZD	0	2	B - Pharmacokinetics
		46	8	0.001	Single IV	3	Sprague-Dawley	LZD	1	2	B - Pharmacokinetics
		46	12	0.001	Single IV	3	Sprague-Dawley	LZD	1	2	B - Pharmacokinetics
		46	24	0.001	Single IV	3	Sprague-Dawley	LZD	1	2	B - Pharmacokinetics
		47	0.25	3.76	Single IV	3	Sprague-Dawley	LZD	0	2	B - Pharmacokinetics
		47	0.5	2.27	Single IV	3	Sprague-Dawley	LZD	0	2	B - Pharmacokinetics
		47	1	0.86	Single IV	3	Sprague-Dawley	LZD	0	2	B - Pharmacokinetics
		47	2	0.282	Single IV	3	Sprague-Dawley	LZD	0	2	B - Pharmacokinetics
		47	4	0.0435	Single IV	3	Sprague-Dawley	LZD	0	2	B - Pharmacokinetics
		47	8	0.00197	Single IV	3	Sprague-Dawley	LZD	0	2	B - Pharmacokinetics
		47	12	0.001	Single IV	3	Sprague-Dawley	LZD	1	2	B - Pharmacokinetics
		48	0.25	4.23	Single IV	3	Sprague-Dawley	LZD	0	2	B - Pharmacokinetics
		48	0.5	2.23	Single IV	3	Sprague-Dawley	LZD	0	2	B - Pharmacokinetics
		48	1	0.746	Single IV	3	Sprague-Dawley	LZD	0	2	B - Pharmacokinetics
		48	2	0.249	Single IV	3	Sprague-Dawley	LZD	0	2	B - Pharmacokinetics
		48	4	0.0233	Single IV	3	Sprague-Dawley	LZD	0	2	B - Pharmacokinetics
		48	8	0.001	Single IV	3	Sprague-Dawley	LZD	1	2	B - Pharmacokinetics
		48	12	0.001	Single IV	3	Sprague-Dawley	LZD	1	2	B - Pharmacokinetics
		48	24	0.001	Single IV	3	Sprague-Dawley	LZD	1	2	B - Pharmacokinetics
		47	24	0.001	Single IV	3	Sprague-Dawley	LZD	1	2	B - Pharmacokinetics
		49	0.5	34.2	Single PO	100	Sprague-Dawley	LZD	0	2	B - Pharmacokinetics
		49	1	38.3	Single PO	100	Sprague-Dawley	LZD	0	2	B - Pharmacokinetics
		49	2	43.6	Single PO	100	Sprague-Dawley	LZD	0	2	B - Pharmacokinetics
		49	4	35.4	Single PO	100	Sprague-Dawley	LZD	0	2	B - Pharmacokinetics
		49	8	19.6	Single PO	100	Sprague-Dawley	LZD	0	2	B - Pharmacokinetics
		49	12	7.63	Single PO	100	Sprague-Dawley	LZD	0	2	B - Pharmacokinetics
		49	24	0.0451	Single PO	100	Sprague-Dawley	LZD	0	2	B - Pharmacokinetics
		50	0.5	46.3	Single PO	100	Sprague-Dawley	LZD	0	2	B - Pharmacokinetics
		50	1	40.4	Single PO	100	Sprague-Dawley	LZD	0	2	B - Pharmacokinetics
		50	2	44.8	Single PO	100	Sprague-Dawley	LZD	0	2	B - Pharmacokinetics
		50	4	38	Single PO	100	Sprague-Dawley	LZD	0	2	B - Pharmacokinetics
		50	8	18.7	Single PO	100	Sprague-Dawley	LZD	0	2	B - Pharmacokinetics
		50	12	6.12	Single PO	100	Sprague-Dawley	LZD	0	2	B - Pharmacokinetics
		50	24	0.0192	Single PO	100	Sprague-Dawley	LZD	0	2	B - Pharmacokinetics
		51	0.5	37.6	Single PO	100	Sprague-Dawley	LZD	0	2	B - Pharmacokinetics
		51	1	45.5	Single PO	100	Sprague-Dawley	LZD	0	2	B - Pharmacokinetics
		51	2	44.5	Single PO	100	Sprague-Dawley	LZD	0	2	B - Pharmacokinetics
		51	4	35.5	Single PO	100	Sprague-Dawley	LZD	0	2	B - Pharmacokinetics
		51	8	26.9	Single PO	100	Sprague-Dawley	LZD	0	2	B - Pharmacokinetics
		51	12	5.39	Single PO	100	Sprague-Dawley	LZD	0	2	B - Pharmacokinetics
		51	24	0.014	Single PO	100	Sprague-Dawley	LZD	0	2	B - Pharmacokinetics
		m1	0.083	5.48	Single IV	5	balbc	LZD	0	2	B - Pharmacokinetics
		m1	0.25	2.58	Single IV	5	balbc	LZD	0	2	B - Pharmacokinetics
		m1	0.5	1.63	Single IV	5	balbc	LZD	0	2	B - Pharmacokinetics
		m1	1	0.502	Single IV	5	balbc	LZD	0	2	B - Pharmacokinetics
		m1	2	0.0969	Single IV	5	balbc	LZD	0	2	B - Pharmacokinetics
		m1	4	0.00204	Single IV	5	balbc	LZD	0	2	B - Pharmacokinetics
		m1	7	0.001	Single IV	5	balbc	LZD	1	2	B - Pharmacokinetics
		m1	24	0.001	Single IV	5	balbc	LZD	1	2	B - Pharmacokinetics
		m2	0.083	5.89	Single IV	5	balbc	LZD	0	2	B - Pharmacokinetics
		m2	0.25	3.19	Single IV	5	balbc	LZD	0	2	B - Pharmacokinetics
		m2	0.5	1.6	Single IV	5	balbc	LZD	0	2	B - Pharmacokinetics
		m2	1	0.48	Single IV	5	balbc	LZD	0	2	B - Pharmacokinetics
		m2	2	0.0992	Single IV	5	balbc	LZD	0	2	B - Pharmacokinetics
		m2	4	0.001	Single IV	5	balbc	LZD	1	2	B - Pharmacokinetics
		m2	7	0.001	Single IV	5	balbc	LZD	1	2	B - Pharmacokinetics
		m2	24	0.001	Single IV	5	balbc	LZD	1	2	B - Pharmacokinetics
		m3	0.083	6.21	Single IV	5	balbc	LZD	0	2	B - Pharmacokinetics
		m3	0.25	3.49	Single IV	5	balbc	LZD	0	2	B - Pharmacokinetics
		m3	0.5	1.84	Single IV	5	balbc	LZD	0	2	B - Pharmacokinetics
		m3	1	0.451	Single IV	5	balbc	LZD	0	2	B - Pharmacokinetics
		m3	2	0.0707	Single IV	5	balbc	LZD	0	2	B - Pharmacokinetics
		m3	4	0.001	Single IV	5	balbc	LZD	1	2	B - Pharmacokinetics
		m3	7	0.001	Single IV	5	balbc	LZD	1	2	B - Pharmacokinetics
		m4	0.25	50.8	Single PO	100	balbc	LZD	0	2	B - Pharmacokinetics
		m4	0.5	59.1	Single PO	100	balbc	LZD	0	2	B - Pharmacokinetics
		m4	1	29.5	Single PO	100	balbc	LZD	0	2	B - Pharmacokinetics
		m4	2	29.8	Single PO	100	balbc	LZD	0	2	B - Pharmacokinetics
		m4	4	14.2	Single PO	100	balbc	LZD	0	2	B - Pharmacokinetics
		m4	7	2.14	Single PO	100	balbc	LZD	0	2	B - Pharmacokinetics
		m4	24	0.001	Single PO	100	balbc	LZD	1	2	B - Pharmacokinetics
		m5	0.25	52.2	Single PO	100	balbc	LZD	0	2	B - Pharmacokinetics
		m5	0.5	52.3	Single PO	100	balbc	LZD	0	2	B - Pharmacokinetics
		m5	1	42	Single PO	100	balbc	LZD	0	2	B - Pharmacokinetics
		m5	2	25.4	Single PO	100	balbc	LZD	0	2	B - Pharmacokinetics
		m5	4	8.54	Single PO	100	balbc	LZD	0	2	B - Pharmacokinetics
		m5	7	2.32	Single PO	100	balbc	LZD	0	2	B - Pharmacokinetics
		m5	24	0.001	Single PO	100	balbc	LZD	1	2	B - Pharmacokinetics
		m6	0.25	46.4	Single PO	100	balbc	LZD	0	2	B - Pharmacokinetics
		m6	0.5	43.7	Single PO	100	balbc	LZD	0	2	B - Pharmacokinetics
		m6	1	40.9	Single PO	100	balbc	LZD	0	2	B - Pharmacokinetics
		m6	2	22.2	Single PO	100	balbc	LZD	0	2	B - Pharmacokinetics
		m6	4	10.7	Single PO	100	balbc	LZD	0	2	B - Pharmacokinetics
		m6	7	3.89	Single PO	100	balbc	LZD	0	2	B - Pharmacokinetics
		m6	24	0.001	Single PO	100	balbc	LZD	1	2	B - Pharmacokinetics
		tox-s-m1	0.25	92.7	Single PO	100	balbc	LZD	0	2	B - Pharmacokinetics
		tox-s-m1	1	49.7	Single PO	100	balbc	LZD	0	2	B - Pharmacokinetics
		tox-s-m1	4	32.2	Single PO	100	balbc	LZD	0	2	B - Pharmacokinetics
		tox-s-m1	16	0.594	Single PO	100	balbc	LZD	0	2	B - Pharmacokinetics
		tox-s-m2	0.25	63.4	Single PO	100	balbc	LZD	0	2	B - Pharmacokinetics
		tox-s-m2	1	61.5	Single PO	100	balbc	LZD	0	2	B - Pharmacokinetics
		tox-s-m2	4	22.8	Single PO	100	balbc	LZD	0	2	B - Pharmacokinetics
		tox-s-m2	16	0.0201	Single PO	100	balbc	LZD	0	2	B - Pharmacokinetics
		tox-s-m3	0.25	72.6	Single PO	100	balbc	LZD	0	2	B - Pharmacokinetics
		tox-s-m3	1	47.4	Single PO	100	balbc	LZD	0	2	B - Pharmacokinetics
		tox-s-m3	4	34.3	Single PO	100	balbc	LZD	0	2	B - Pharmacokinetics
		tox-s-m3	16	2.25	Single PO	100	balbc	LZD	0	2	B - Pharmacokinetics
		tox-s-m4	0.25	88.2	Single PO	100	balbc	LZD	0	2	B - Pharmacokinetics
		tox-s-m4	1	56.5	Single PO	100	balbc	LZD	0	2	B - Pharmacokinetics
		tox-s-m4	4	41.2	Single PO	100	balbc	LZD	0	2	B - Pharmacokinetics
		tox-s-m4	16	0.254	Single PO	100	balbc	LZD	0	2	B - Pharmacokinetics
		tox-s-m5	0.5	69.2	Single PO	100	balbc	LZD	0	2	B - Pharmacokinetics
		tox-s-m5	2	49.8	Single PO	100	balbc	LZD	0	2	B - Pharmacokinetics
		tox-s-m5	8	3.05	Single PO	100	balbc	LZD	0	2	B - Pharmacokinetics
		tox-s-m5	24	0.001	Single PO	100	balbc	LZD	1	2	B - Pharmacokinetics
		tox-s-m6	0.5	82.5	Single PO	100	balbc	LZD	0	2	B - Pharmacokinetics
		tox-s-m6	2	52	Single PO	100	balbc	LZD	0	2	B - Pharmacokinetics
		tox-s-m6	8	3.8	Single PO	100	balbc	LZD	0	2	B - Pharmacokinetics
		tox-s-m6	24	0.0188	Single PO	100	balbc	LZD	0	2	B - Pharmacokinetics
		tox-s-m7	0.5	71.4	Single PO	100	balbc	LZD	0	2	B - Pharmacokinetics
		tox-s-m7	2	58.7	Single PO	100	balbc	LZD	0	2	B - Pharmacokinetics
		tox-s-m7	8	13.6	Single PO	100	balbc	LZD	0	2	B - Pharmacokinetics
		tox-s-m7	24	2.44	Single PO	100	balbc	LZD	0	2	B - Pharmacokinetics
		tox-s-m8	0.5	65.5	Single PO	100	balbc	LZD	0	2	B - Pharmacokinetics
		tox-s-m8	2	40.3	Single PO	100	balbc	LZD	0	2	B - Pharmacokinetics
		tox-s-m8	8	8.35	Single PO	100	balbc	LZD	0	2	B - Pharmacokinetics
		tox-s-m8	24	0.00394	Single PO	100	balbc	LZD	0	2	B - Pharmacokinetics
		tox-s-m9	0.25	1.01	Single PO	250	balbc	LZD	0	2	B - Pharmacokinetics
		tox-s-m9	1	84.8	Single PO	250	balbc	LZD	0	2	B - Pharmacokinetics
		tox-s-m9	4	53.2	Single PO	250	balbc	LZD	0	2	B - Pharmacokinetics
		tox-s-m9	16	5.54	Single PO	250	balbc	LZD	0	2	B - Pharmacokinetics
		tox-s-m10	0.25	119	Single PO	250	balbc	LZD	0	2	B - Pharmacokinetics
		tox-s-m10	1	116	Single PO	250	balbc	LZD	0	2	B - Pharmacokinetics
		tox-s-m10	4	66	Single PO	250	balbc	LZD	0	2	B - Pharmacokinetics
		tox-s-m10	16	2.97	Single PO	250	balbc	LZD	0	2	B - Pharmacokinetics
		tox-s-m11	0.25	140	Single PO	250	balbc	LZD	0	2	B - Pharmacokinetics
		tox-s-m11	1	166	Single PO	250	balbc	LZD	0	2	B - Pharmacokinetics
		tox-s-m11	4	89	Single PO	250	balbc	LZD	0	2	B - Pharmacokinetics
		tox-s-m11	16	5.38	Single PO	250	balbc	LZD	0	2	B - Pharmacokinetics
		tox-s-m12	0.25	114	Single PO	250	balbc	LZD	0	2	B - Pharmacokinetics
		tox-s-m12	1	123	Single PO	250	balbc	LZD	0	2	B - Pharmacokinetics
		tox-s-m12	4	56.2	Single PO	250	balbc	LZD	0	2	B - Pharmacokinetics
		tox-s-m12	16	4	Single PO	250	balbc	LZD	0	2	B - Pharmacokinetics
		tox-s-m13	0.5	129	Single PO	250	balbc	LZD	0	2	B - Pharmacokinetics
		tox-s-m13	2	97.3	Single PO	250	balbc	LZD	0	2	B - Pharmacokinetics
		tox-s-m13	8	30.3	Single PO	250	balbc	LZD	0	2	B - Pharmacokinetics
		tox-s-m13	24	7.78	Single PO	250	balbc	LZD	0	2	B - Pharmacokinetics
		tox-s-m14	0.5	128	Single PO	250	balbc	LZD	0	2	B - Pharmacokinetics
		tox-s-m14	2	135	Single PO	250	balbc	LZD	0	2	B - Pharmacokinetics
		tox-s-m14	8	55	Single PO	250	balbc	LZD	0	2	B - Pharmacokinetics
		tox-s-m14	24	1.12	Single PO	250	balbc	LZD	0	2	B - Pharmacokinetics
		tox-s-m15	0.5	132	Single PO	250	balbc	LZD	0	2	B - Pharmacokinetics
		tox-s-m15	2	119	Single PO	250	balbc	LZD	0	2	B - Pharmacokinetics
		tox-s-m15	8	47.5	Single PO	250	balbc	LZD	0	2	B - Pharmacokinetics
		tox-s-m15	24	1.15	Single PO	250	balbc	LZD	0	2	B - Pharmacokinetics
		tox-s-m16	0.5	113	Single PO	250	balbc	LZD	0	2	B - Pharmacokinetics
		tox-s-m16	2	74.2	Single PO	250	balbc	LZD	0	2	B - Pharmacokinetics
		tox-s-m16	8	30.8	Single PO	250	balbc	LZD	0	2	B - Pharmacokinetics
		tox-s-m16	24	0.0611	Single PO	250	balbc	LZD	0	2	B - Pharmacokinetics
		tox-s-m17	0.25	176	Single PO	500	balbc	LZD	0	2	B - Pharmacokinetics
		tox-s-m17	1	208	Single PO	500	balbc	LZD	0	2	B - Pharmacokinetics
		tox-s-m17	4	129	Single PO	500	balbc	LZD	0	2	B - Pharmacokinetics
		tox-s-m17	16	11.3	Single PO	500	balbc	LZD	0	2	B - Pharmacokinetics
		tox-s-m18	0.25	244	Single PO	500	balbc	LZD	0	2	B - Pharmacokinetics
		tox-s-m18	1	232	Single PO	500	balbc	LZD	0	2	B - Pharmacokinetics
		tox-s-m18	4	123	Single PO	500	balbc	LZD	0	2	B - Pharmacokinetics
		tox-s-m18	16	13.2	Single PO	500	balbc	LZD	0	2	B - Pharmacokinetics
		tox-s-m19	0.25	175	Single PO	500	balbc	LZD	0	2	B - Pharmacokinetics
		tox-s-m19	1	181	Single PO	500	balbc	LZD	0	2	B - Pharmacokinetics
		tox-s-m19	4	133	Single PO	500	balbc	LZD	0	2	B - Pharmacokinetics
		tox-s-m19	16	5.14	Single PO	500	balbc	LZD	0	2	B - Pharmacokinetics
		tox-s-m20	0.25	159	Single PO	500	balbc	LZD	0	2	B - Pharmacokinetics
		tox-s-m20	1	183	Single PO	500	balbc	LZD	0	2	B - Pharmacokinetics
		tox-s-m20	4	140	Single PO	500	balbc	LZD	0	2	B - Pharmacokinetics
		tox-s-m20	16	25.6	Single PO	500	balbc	LZD	0	2	B - Pharmacokinetics
		tox-s-m21	0.5	185	Single PO	500	balbc	LZD	0	2	B - Pharmacokinetics
		tox-s-m21	2	138	Single PO	500	balbc	LZD	0	2	B - Pharmacokinetics
		tox-s-m21	8	27.7	Single PO	500	balbc	LZD	0	2	B - Pharmacokinetics
		tox-s-m21	24	39	Single PO	500	balbc	LZD	0	2	B - Pharmacokinetics
		tox-s-m22	0.5	168	Single PO	500	balbc	LZD	0	2	B - Pharmacokinetics
		tox-s-m22	2	178	Single PO	500	balbc	LZD	0	2	B - Pharmacokinetics
		tox-s-m22	8	20	Single PO	500	balbc	LZD	0	2	B - Pharmacokinetics
		tox-s-m22	24	29.2	Single PO	500	balbc	LZD	0	2	B - Pharmacokinetics
		tox-s-m23	0.5	198	Single PO	500	balbc	LZD	0	2	B - Pharmacokinetics
		tox-s-m23	2	172	Single PO	500	balbc	LZD	0	2	B - Pharmacokinetics
		tox-s-m23	8	44.9	Single PO	500	balbc	LZD	0	2	B - Pharmacokinetics
		tox-s-m23	24	6.62	Single PO	500	balbc	LZD	0	2	B - Pharmacokinetics
		tox-s-m24	0.5	242	Single PO	500	balbc	LZD	0	2	B - Pharmacokinetics
		tox-s-m24	2	217	Single PO	500	balbc	LZD	0	2	B - Pharmacokinetics
		tox-s-m24	8	40.6	Single PO	500	balbc	LZD	0	2	B - Pharmacokinetics
		tox-s-m24	24	14.8	Single PO	500	balbc	LZD	0	2	B - Pharmacokinetics
	Panel A: Mono-therapy
		ID	TIME_DAY	LOGCFU	DRUG	TOTAL_WEEKLY_DOSE	FREQ	FIGURE	SECTION
		214.12	34	3.86338	TBI-223	3000	12	2	A - Mono-therapy
		214.12	34	3.19061	TBI-223	3000	12	2	A - Mono-therapy
		214.12	34	2.69984	TBI-223	3000	12	2	A - Mono-therapy
		300.12	34	3.78718	TBI-223	3000	12	2	A - Mono-therapy
		300.12	34	4.01708	TBI-223	3000	12	2	A - Mono-therapy
		300.12	34	3.70552	TBI-223	3000	12	2	A - Mono-therapy
		600.24	34	3.91651	TBI-223	3000	24	2	A - Mono-therapy
		600.24	34	3.82614	TBI-223	3000	24	2	A - Mono-therapy
		600.24	34	4.77816	TBI-223	3000	24	2	A - Mono-therapy
		1000.48	34	4.39796	TBI-223	3000	48	2	A - Mono-therapy
		1000.48	34	3.97777	TBI-223	3000	48	2	A - Mono-therapy
		1000.48	34	4.42326	TBI-223	3000	48	2	A - Mono-therapy
		72.12	34	5.43933	TBI-223	1000	12	2	A - Mono-therapy
		72.12	34	5.85431	TBI-223	1000	12	2	A - Mono-therapy
		72.12	34	5.33244	TBI-223	1000	12	2	A - Mono-therapy
		100.12	34	5.86776	TBI-223	1000	12	2	A - Mono-therapy
		100.12	34	5.17609	TBI-223	1000	12	2	A - Mono-therapy
		100.12	34	5.70544	TBI-223	1000	12	2	A - Mono-therapy
		200.24	34	5.80448	TBI-223	1000	24	2	A - Mono-therapy
		200.24	34	6.57403	TBI-223	1000	24	2	A - Mono-therapy
		200.24	34	6.24304	TBI-223	1000	24	2	A - Mono-therapy
		335.48	34	6.57403	TBI-223	1000	48	2	A - Mono-therapy
		335.48	34	6.39794	TBI-223	1000	48	2	A - Mono-therapy
		335.48	34	6.25527	TBI-223	1000	48	2	A - Mono-therapy
		21.12	34	6.38021	TBI-223	300	12	2	A - Mono-therapy
		21.12	34	6.40654	TBI-223	300	12	2	A - Mono-therapy
		21.12	34	6.68124	TBI-223	300	12	2	A - Mono-therapy
		30.12	34	7.33244	TBI-223	300	12	2	A - Mono-therapy
		30.12	34	6.8451	TBI-223	300	12	2	A - Mono-therapy
		30.12	34	7	TBI-223	300	12	2	A - Mono-therapy
		60.24	34	7.13033	TBI-223	300	24	2	A - Mono-therapy
		60.24	34	7.30103	TBI-223	300	24	2	A - Mono-therapy
		60.24	34	7.24304	TBI-223	300	24	2	A - Mono-therapy
		100.48	34	7.23045	TBI-223	300	48	2	A - Mono-therapy
		100.48	34	7.27875	TBI-223	300	48	2	A - Mono-therapy
		100.48	34	7.0607	TBI-223	300	48	2	A - Mono-therapy
		0	1	3.68806	TBI-223	0	0	2	A - Mono-therapy
		0	1	3.55943	TBI-223	0	0	2	A - Mono-therapy
		0	1	3.70978	TBI-223	0	0	2	A - Mono-therapy
		0	6	4.6284	TBI-223	0	0	2	A - Mono-therapy
		0	6	4.6284	TBI-223	0	0	2	A - Mono-therapy
		0	6	4.52829	TBI-223	0	0	2	A - Mono-therapy
		0	28	9.23045	TBI-223	0	0	2	A - Mono-therapy
		0	28	8.25527	TBI-223	0	0	2	A - Mono-therapy
		0	28	9.12222	TBI-223	0	0	2	A - Mono-therapy
	Panel B: Mono-therapy
		ID	TIME_DAY	LOGCFU	DRUG	TOTAL_WEEKLY_DOSE	FREQ	FIGURE	SECTION
		1	34	4.02123	LZD	1000	12	2	B - Mono-therapy
		2	34	3.97777	LZD	1000	12	2	B - Mono-therapy
		3	34	4.19036	LZD	1000	12	2	B - Mono-therapy
		4	34	4.24306	LZD	1000	12	2	B - Mono-therapy
		5	34	4.55024	LZD	1000	12	2	B - Mono-therapy
		6	34	4.56821	LZD	1000	12	2	B - Mono-therapy
		7	34	5.43933	LZD	1000	24	2	B - Mono-therapy
		8	34	5.68124	LZD	1000	24	2	B - Mono-therapy
		9	34	4.97773	LZD	1000	24	2	B - Mono-therapy
		10	34	6.30103	LZD	1000	48	2	B - Mono-therapy
		11	34	5.37107	LZD	1000	48	2	B - Mono-therapy
		12	34	5.72428	LZD	1000	48	2	B - Mono-therapy
		13	34	5.76901	LZD	300	12	2	B - Mono-therapy
		14	34	6.31175	LZD	300	12	2	B - Mono-therapy
		15	34	5.58546	LZD	300	12	2	B - Mono-therapy
		16	34	6.13033	LZD	300	12	2	B - Mono-therapy
		17	34	5.95424	LZD	300	12	2	B - Mono-therapy
		18	34	6.20412	LZD	300	12	2	B - Mono-therapy
		19	34	6.29003	LZD	300	24	2	B - Mono-therapy
		20	34	6.34242	LZD	300	24	2	B - Mono-therapy
		21	34	6.27875	LZD	300	24	2	B - Mono-therapy
		22	34	7.07918	LZD	300	48	2	B - Mono-therapy
		23	34	7.11394	LZD	300	48	2	B - Mono-therapy
		24	34	6.97772	LZD	300	48	2	B - Mono-therapy
		25	34	7.17609	LZD	100	12	2	B - Mono-therapy
		26	34	6.79934	LZD	100	12	2	B - Mono-therapy
		27	34	7.13033	LZD	100	12	2	B - Mono-therapy
		28	34	6.69461	LZD	100	12	2	B - Mono-therapy
		29	34	6.66276	LZD	100	12	2	B - Mono-therapy
		30	34	6.68574	LZD	100	12	2	B - Mono-therapy
		31	34	7.27875	LZD	100	24	2	B - Mono-therapy
		32	34	6.75205	LZD	100	24	2	B - Mono-therapy
		33	34	7.20412	LZD	100	24	2	B - Mono-therapy
		34	34	7.60206	LZD	100	48	2	B - Mono-therapy
		35	34	7.6902	LZD	100	48	2	B - Mono-therapy
		36	34	7.36173	LZD	100	48	2	B - Mono-therapy
		37	1	3.68806	LZD	0	0	2	B - Mono-therapy
		37	1	3.55943	LZD	0	0	2	B - Mono-therapy
		37	1	3.70978	LZD	0	0	2	B - Mono-therapy
		37	6	4.6284	LZD	0	0	2	B - Mono-therapy
		37	6	4.6284	LZD	0	0	2	B - Mono-therapy
		37	6	4.52829	LZD	0	0	2	B - Mono-therapy
		37	28	9.23045	LZD	0	0	2	B - Mono-therapy
		37	28	8.25527	LZD	0	0	2	B - Mono-therapy
		37	28	9.12222	LZD	0	0	2	B - Mono-therapy
	Panel A: Combination therapy
		TIME_DAY	LOGCFU	DOSE	DRUG	FIGURE	SECTION
		-17	4.70758	Control (0 mg)	TBI-223	2	A:Combo-therapy
		-17	4.77086	Control (0 mg)	TBI-223	2	A:Combo-therapy
		-17	4.41499	Control (0 mg)	TBI-223	2	A:Combo-therapy
		-17	4.7324	Control (0 mg)	TBI-223	2	A:Combo-therapy
		0	7.95424	Control (0 mg)	TBI-223	2	A:Combo-therapy
		0	8.31175	Control (0 mg)	TBI-223	2	A:Combo-therapy
		0	8.02119	Control (0 mg)	TBI-223	2	A:Combo-therapy
		0	7.92942	Control (0 mg)	TBI-223	2	A:Combo-therapy
		0	8.26717	Control (0 mg)	TBI-223	2	A:Combo-therapy
		0	7.81291	Control (0 mg)	TBI-223	2	A:Combo-therapy
		0	7.90309	Control (0 mg)	TBI-223	2	A:Combo-therapy
		0	7.60206	Control (0 mg)	TBI-223	2	A:Combo-therapy
		28	5.87506	15 mg/kg BID	TBI-223	2	A:Combo-therapy
		28	5.95424	15 mg/kg BID	TBI-223	2	A:Combo-therapy
		28	6.25527	15 mg/kg BID	TBI-223	2	A:Combo-therapy
		28	6.35218	15 mg/kg BID	TBI-223	2	A:Combo-therapy
		28	5.95424	30 mg/kg BID	TBI-223	2	A:Combo-therapy
		28	6.02119	30 mg/kg BID	TBI-223	2	A:Combo-therapy
		28	6.34242	30 mg/kg BID	TBI-223	2	A:Combo-therapy
		28	5.50515	45 mg/kg BID	TBI-223	2	A:Combo-therapy
		28	5.4843	45 mg/kg BID	TBI-223	2	A:Combo-therapy
		28	5.5563	45 mg/kg BID	TBI-223	2	A:Combo-therapy
		28	5.88081	45 mg/kg BID	TBI-223	2	A:Combo-therapy
		28	6.04139	100 mg/kg QD	TBI-223	2	A:Combo-therapy
		28	6.43136	100 mg/kg QD	TBI-223	2	A:Combo-therapy
		28	5.8451	100 mg/kg QD	TBI-223	2	A:Combo-therapy
		28	5.81291	100 mg/kg QD	TBI-223	2	A:Combo-therapy
		28	6.36173	Control	TBI-223	2	A:Combo-therapy
		28	6.57403	Control	TBI-223	2	A:Combo-therapy
		28	6.7364	Control	TBI-223	2	A:Combo-therapy
		28	5.81291	Control	TBI-223	2	A:Combo-therapy
	Panel B: Combination therapy
		TIME_DAY	LOGCFU	DOSE	DRUG	FIGURE	SECTION
		-17	4.70758	Control	LZD	2	B:Combo-therapy
		-17	4.77086	Control	LZD	2	B:Combo-therapy
		-17	4.41499	Control	LZD	2	B:Combo-therapy
		-17	4.7324	Control	LZD	2	B:Combo-therapy
		0	7.95424	Control	LZD	2	B:Combo-therapy
		0	8.31175	Control	LZD	2	B:Combo-therapy
		0	8.02119	Control	LZD	2	B:Combo-therapy
		0	7.92942	Control	LZD	2	B:Combo-therapy
		0	8.26717	Control	LZD	2	B:Combo-therapy
		0	7.81291	Control	LZD	2	B:Combo-therapy
		0	7.90309	Control	LZD	2	B:Combo-therapy
		0	7.60206	Control	LZD	2	B:Combo-therapy
		28	5.65321	12.5 mg/kg BID	LZD	2	B:Combo-therapy
		28	6.38021	12.5 mg/kg BID	LZD	2	B:Combo-therapy
		28	5.8451	12.5 mg/kg BID	LZD	2	B:Combo-therapy
		28	5.77815	12.5 mg/kg BID	LZD	2	B:Combo-therapy
		28	6.35218	25 mg/kg BID	LZD	2	B:Combo-therapy
		28	5.27876	25 mg/kg BID	LZD	2	B:Combo-therapy
		28	5.38021	25 mg/kg BID	LZD	2	B:Combo-therapy
		28	5.51852	25 mg/kg BID	LZD	2	B:Combo-therapy
		28	5.07918	50 mg/kg BID	LZD	2	B:Combo-therapy
		28	4.74037	50 mg/kg BID	LZD	2	B:Combo-therapy
		28	5.13034	50 mg/kg BID	LZD	2	B:Combo-therapy
		28	5.26717	50 mg/kg BID	LZD	2	B:Combo-therapy
		28	5.21749	100 mg/kg QD	LZD	2	B:Combo-therapy
		28	6.04139	100 mg/kg QD	LZD	2	B:Combo-therapy
		28	5.60206	100 mg/kg QD	LZD	2	B:Combo-therapy
		28	5.52505	100 mg/kg QD	LZD	2	B:Combo-therapy
		28	6.36173	Control	LZD	2	B:Combo-therapy
		28	6.57403	Control	LZD	2	B:Combo-therapy
		28	6.7364	Control	LZD	2	B:Combo-therapy
		28	5.81291	Control	LZD	2	B:Combo-therapy
	Panel C: TBI-223
		ID	TIME_HR	CONC_NGML	MATRIX	ANALYSIS	DRUG	FIGURE	SECTION
		272R	0	33.9	plasma	Homogenate (LCMS)	TBI-223	2	C:TBI-223
		272R	0.5	6050	plasma	Homogenate (LCMS)	TBI-223	2	C:TBI-223
		272R	1	10400	plasma	Homogenate (LCMS)	TBI-223	2	C:TBI-223
		272R	2	15300	plasma	Homogenate (LCMS)	TBI-223	2	C:TBI-223
		273R	0	19.3	plasma	Homogenate (LCMS)	TBI-223	2	C:TBI-223
		273R	0.5	1180	plasma	Homogenate (LCMS)	TBI-223	2	C:TBI-223
		273R	1	3080	plasma	Homogenate (LCMS)	TBI-223	2	C:TBI-223
		273R	2	10100	plasma	Homogenate (LCMS)	TBI-223	2	C:TBI-223
		274R	0	9.33	plasma	Homogenate (LCMS)	TBI-223	2	C:TBI-223
		274R	0.5	21500	plasma	Homogenate (LCMS)	TBI-223	2	C:TBI-223
		274R	1	26000	plasma	Homogenate (LCMS)	TBI-223	2	C:TBI-223
		274R	2	28500	plasma	Homogenate (LCMS)	TBI-223	2	C:TBI-223
		287R	0	857	plasma	Homogenate (LCMS)	TBI-223	2	C:TBI-223
		287R	0.5	2570	plasma	Homogenate (LCMS)	TBI-223	2	C:TBI-223
		287R	1	3950	plasma	Homogenate (LCMS)	TBI-223	2	C:TBI-223
		287R	2	12300	plasma	Homogenate (LCMS)	TBI-223	2	C:TBI-223
		288R	0	352	plasma	Homogenate (LCMS)	TBI-223	2	C:TBI-223
		288R	0.5	3840	plasma	Homogenate (LCMS)	TBI-223	2	C:TBI-223
		288R	1	8180	plasma	Homogenate (LCMS)	TBI-223	2	C:TBI-223
		288R	2	12900	plasma	Homogenate (LCMS)	TBI-223	2	C:TBI-223
		275R	0	46.4	plasma	Homogenate (LCMS)	TBI-223	2	C:TBI-223
		275R	0.5	8370	plasma	Homogenate (LCMS)	TBI-223	2	C:TBI-223
		275R	1	14300	plasma	Homogenate (LCMS)	TBI-223	2	C:TBI-223
		275R	2	18200	plasma	Homogenate (LCMS)	TBI-223	2	C:TBI-223
		275R	3	22900	plasma	Homogenate (LCMS)	TBI-223	2	C:TBI-223
		275R	4	25000	plasma	Homogenate (LCMS)	TBI-223	2	C:TBI-223
		275R	6	25100	plasma	Homogenate (LCMS)	TBI-223	2	C:TBI-223
		276R	0	40.2	plasma	Homogenate (LCMS)	TBI-223	2	C:TBI-223
		276R	0.5	638	plasma	Homogenate (LCMS)	TBI-223	2	C:TBI-223
		276R	1	6240	plasma	Homogenate (LCMS)	TBI-223	2	C:TBI-223
		276R	2	16600	plasma	Homogenate (LCMS)	TBI-223	2	C:TBI-223
		276R	3	20000	plasma	Homogenate (LCMS)	TBI-223	2	C:TBI-223
		276R	4	19100	plasma	Homogenate (LCMS)	TBI-223	2	C:TBI-223
		276R	6	16400	plasma	Homogenate (LCMS)	TBI-223	2	C:TBI-223
		277R	0	23.4	plasma	Homogenate (LCMS)	TBI-223	2	C:TBI-223
		277R	0.5	5730	plasma	Homogenate (LCMS)	TBI-223	2	C:TBI-223
		277R	1	8410	plasma	Homogenate (LCMS)	TBI-223	2	C:TBI-223
		277R	2	12100	plasma	Homogenate (LCMS)	TBI-223	2	C:TBI-223
		277R	3	16600	plasma	Homogenate (LCMS)	TBI-223	2	C:TBI-223
		277R	4	25900	plasma	Homogenate (LCMS)	TBI-223	2	C:TBI-223
		277R	6	32600	plasma	Homogenate (LCMS)	TBI-223	2	C:TBI-223
		278R	0	67.2	plasma	Homogenate (LCMS)	TBI-223	2	C:TBI-223
		278R	16	2310	plasma	Homogenate (LCMS)	TBI-223	2	C:TBI-223
		279R	0	19.7	plasma	Homogenate (LCMS)	TBI-223	2	C:TBI-223
		279R	16	924	plasma	Homogenate (LCMS)	TBI-223	2	C:TBI-223
		280R	0	11.5	plasma	Homogenate (LCMS)	TBI-223	2	C:TBI-223
		280R	16	2660	plasma	Homogenate (LCMS)	TBI-223	2	C:TBI-223
		272R	2	18000	Cellular	Homogenate (LCMS)	TBI-223	2	C:TBI-223
		272R	2	13900	Cellular	Homogenate (LCMS)	TBI-223	2	C:TBI-223
		272R	2	11600	Cellular	Homogenate (LCMS)	TBI-223	2	C:TBI-223
		272R	2	13500	Cellular	Homogenate (LCMS)	TBI-223	2	C:TBI-223
		272R	2	11400	Cellular	Homogenate (LCMS)	TBI-223	2	C:TBI-223
		272R	2	13200	Cellular	Homogenate (LCMS)	TBI-223	2	C:TBI-223
		272R	2	14400	Cellular	Homogenate (LCMS)	TBI-223	2	C:TBI-223
		272R	2	12600	Cellular	Homogenate (LCMS)	TBI-223	2	C:TBI-223
		272R	2	12600	Cellular	Homogenate (LCMS)	TBI-223	2	C:TBI-223
		272R	2	16000	Cellular	Homogenate (LCMS)	TBI-223	2	C:TBI-223
		272R	2	16700	Cellular	Homogenate (LCMS)	TBI-223	2	C:TBI-223
		272R	2	16000	Cellular	Homogenate (LCMS)	TBI-223	2	C:TBI-223
		273R	2	13100	Cellular	Homogenate (LCMS)	TBI-223	2	C:TBI-223
		273R	2	13000	Cellular	Homogenate (LCMS)	TBI-223	2	C:TBI-223
		273R	2	8900	Cellular	Homogenate (LCMS)	TBI-223	2	C:TBI-223
		273R	2	13300	Cellular	Homogenate (LCMS)	TBI-223	2	C:TBI-223
		273R	2	10600	Cellular	Homogenate (LCMS)	TBI-223	2	C:TBI-223
		273R	2	12900	Cellular	Homogenate (LCMS)	TBI-223	2	C:TBI-223
		274R	2	18200	Cellular	Homogenate (LCMS)	TBI-223	2	C:TBI-223
		274R	2	11600	Cellular	Homogenate (LCMS)	TBI-223	2	C:TBI-223
		274R	2	18900	Cellular	Homogenate (LCMS)	TBI-223	2	C:TBI-223
		274R	2	19100	Cellular	Homogenate (LCMS)	TBI-223	2	C:TBI-223
		274R	2	20100	Cellular	Homogenate (LCMS)	TBI-223	2	C:TBI-223
		274R	2	16700	Cellular	Homogenate (LCMS)	TBI-223	2	C:TBI-223
		274R	2	21200	Cellular	Homogenate (LCMS)	TBI-223	2	C:TBI-223
		274R	2	16900	Cellular	Homogenate (LCMS)	TBI-223	2	C:TBI-223
		274R	2	19200	Cellular	Homogenate (LCMS)	TBI-223	2	C:TBI-223
		274R	2	17900	Cellular	Homogenate (LCMS)	TBI-223	2	C:TBI-223
		274R	2	16100	Cellular	Homogenate (LCMS)	TBI-223	2	C:TBI-223
		274R	2	17600	Cellular	Homogenate (LCMS)	TBI-223	2	C:TBI-223
		274R	2	20200	Cellular	Homogenate (LCMS)	TBI-223	2	C:TBI-223
		287R	2	12800	Cellular	Homogenate (LCMS)	TBI-223	2	C:TBI-223
		287R	2	13900	Cellular	Homogenate (LCMS)	TBI-223	2	C:TBI-223
		287R	2	13300	Cellular	Homogenate (LCMS)	TBI-223	2	C:TBI-223
		287R	2	13200	Cellular	Homogenate (LCMS)	TBI-223	2	C:TBI-223
		287R	2	12200	Cellular	Homogenate (LCMS)	TBI-223	2	C:TBI-223
		287R	2	12800	Cellular	Homogenate (LCMS)	TBI-223	2	C:TBI-223
		287R	2	13100	Cellular	Homogenate (LCMS)	TBI-223	2	C:TBI-223
		287R	2	13900	Cellular	Homogenate (LCMS)	TBI-223	2	C:TBI-223
		287R	2	13400	Cellular	Homogenate (LCMS)	TBI-223	2	C:TBI-223
		287R	2	13900	Cellular	Homogenate (LCMS)	TBI-223	2	C:TBI-223
		287R	2	11900	Cellular	Homogenate (LCMS)	TBI-223	2	C:TBI-223
		287R	2	13000	Cellular	Homogenate (LCMS)	TBI-223	2	C:TBI-223
		287R	2	12800	Cellular	Homogenate (LCMS)	TBI-223	2	C:TBI-223
		287R	2	13100	Cellular	Homogenate (LCMS)	TBI-223	2	C:TBI-223
		288R	2	14900	Cellular	Homogenate (LCMS)	TBI-223	2	C:TBI-223
		288R	2	14800	Cellular	Homogenate (LCMS)	TBI-223	2	C:TBI-223
		288R	2	13100	Cellular	Homogenate (LCMS)	TBI-223	2	C:TBI-223
		288R	2	15200	Cellular	Homogenate (LCMS)	TBI-223	2	C:TBI-223
		288R	2	15300	Cellular	Homogenate (LCMS)	TBI-223	2	C:TBI-223
		288R	2	14100	Cellular	Homogenate (LCMS)	TBI-223	2	C:TBI-223
		288R	2	14400	Cellular	Homogenate (LCMS)	TBI-223	2	C:TBI-223
		288R	2	13600	Cellular	Homogenate (LCMS)	TBI-223	2	C:TBI-223
		288R	2	15100	Cellular	Homogenate (LCMS)	TBI-223	2	C:TBI-223
		288R	2	14200	Cellular	Homogenate (LCMS)	TBI-223	2	C:TBI-223
		288R	2	13700	Cellular	Homogenate (LCMS)	TBI-223	2	C:TBI-223
		288R	2	14100	Cellular	Homogenate (LCMS)	TBI-223	2	C:TBI-223
		288R	2	12200	Cellular	Homogenate (LCMS)	TBI-223	2	C:TBI-223
		288R	2	13600	Cellular	Homogenate (LCMS)	TBI-223	2	C:TBI-223
		275R	6	48200	Cellular	Homogenate (LCMS)	TBI-223	2	C:TBI-223
		275R	6	42000	Cellular	Homogenate (LCMS)	TBI-223	2	C:TBI-223
		275R	6	31500	Cellular	Homogenate (LCMS)	TBI-223	2	C:TBI-223
		275R	6	38900	Cellular	Homogenate (LCMS)	TBI-223	2	C:TBI-223
		275R	6	40300	Cellular	Homogenate (LCMS)	TBI-223	2	C:TBI-223
		275R	6	32200	Cellular	Homogenate (LCMS)	TBI-223	2	C:TBI-223
		275R	6	35000	Cellular	Homogenate (LCMS)	TBI-223	2	C:TBI-223
		275R	6	36900	Cellular	Homogenate (LCMS)	TBI-223	2	C:TBI-223
		275R	6	23900	Cellular	Homogenate (LCMS)	TBI-223	2	C:TBI-223
		275R	6	49600	Cellular	Homogenate (LCMS)	TBI-223	2	C:TBI-223
		275R	6	24200	Cellular	Homogenate (LCMS)	TBI-223	2	C:TBI-223
		276R	6	14200	Cellular	Homogenate (LCMS)	TBI-223	2	C:TBI-223
		276R	6	14400	Cellular	Homogenate (LCMS)	TBI-223	2	C:TBI-223
		276R	6	16100	Cellular	Homogenate (LCMS)	TBI-223	2	C:TBI-223
		276R	6	13600	Cellular	Homogenate (LCMS)	TBI-223	2	C:TBI-223
		276R	6	15100	Cellular	Homogenate (LCMS)	TBI-223	2	C:TBI-223
		277R	6	28800	Cellular	Homogenate (LCMS)	TBI-223	2	C:TBI-223
		277R	6	27600	Cellular	Homogenate (LCMS)	TBI-223	2	C:TBI-223
		277R	6	29800	Cellular	Homogenate (LCMS)	TBI-223	2	C:TBI-223
		277R	6	28100	Cellular	Homogenate (LCMS)	TBI-223	2	C:TBI-223
		277R	6	31900	Cellular	Homogenate (LCMS)	TBI-223	2	C:TBI-223
		277R	6	27700	Cellular	Homogenate (LCMS)	TBI-223	2	C:TBI-223
		277R	6	28400	Cellular	Homogenate (LCMS)	TBI-223	2	C:TBI-223
		277R	6	27100	Cellular	Homogenate (LCMS)	TBI-223	2	C:TBI-223
		277R	6	28300	Cellular	Homogenate (LCMS)	TBI-223	2	C:TBI-223
		277R	6	26400	Cellular	Homogenate (LCMS)	TBI-223	2	C:TBI-223
		277R	6	23700	Cellular	Homogenate (LCMS)	TBI-223	2	C:TBI-223
		278R	16	2470	Cellular	Homogenate (LCMS)	TBI-223	2	C:TBI-223
		278R	16	2190	Cellular	Homogenate (LCMS)	TBI-223	2	C:TBI-223
		278R	16	2320	Cellular	Homogenate (LCMS)	TBI-223	2	C:TBI-223
		278R	16	2610	Cellular	Homogenate (LCMS)	TBI-223	2	C:TBI-223
		278R	16	2230	Cellular	Homogenate (LCMS)	TBI-223	2	C:TBI-223
		278R	16	2510	Cellular	Homogenate (LCMS)	TBI-223	2	C:TBI-223
		278R	16	2440	Cellular	Homogenate (LCMS)	TBI-223	2	C:TBI-223
		278R	16	2550	Cellular	Homogenate (LCMS)	TBI-223	2	C:TBI-223
		278R	16	2380	Cellular	Homogenate (LCMS)	TBI-223	2	C:TBI-223
		278R	16	2380	Cellular	Homogenate (LCMS)	TBI-223	2	C:TBI-223
		278R	16	2530	Cellular	Homogenate (LCMS)	TBI-223	2	C:TBI-223
		278R	16	2280	Cellular	Homogenate (LCMS)	TBI-223	2	C:TBI-223
		278R	16	2680	Cellular	Homogenate (LCMS)	TBI-223	2	C:TBI-223
		278R	16	2370	Cellular	Homogenate (LCMS)	TBI-223	2	C:TBI-223
		279R	16	531	Cellular	Homogenate (LCMS)	TBI-223	2	C:TBI-223
		279R	16	680	Cellular	Homogenate (LCMS)	TBI-223	2	C:TBI-223
		279R	16	1140	Cellular	Homogenate (LCMS)	TBI-223	2	C:TBI-223
		279R	16	1000	Cellular	Homogenate (LCMS)	TBI-223	2	C:TBI-223
		279R	16	947	Cellular	Homogenate (LCMS)	TBI-223	2	C:TBI-223
		279R	16	1000	Cellular	Homogenate (LCMS)	TBI-223	2	C:TBI-223
		279R	16	911	Cellular	Homogenate (LCMS)	TBI-223	2	C:TBI-223
		279R	16	917	Cellular	Homogenate (LCMS)	TBI-223	2	C:TBI-223
		279R	16	818	Cellular	Homogenate (LCMS)	TBI-223	2	C:TBI-223
		279R	16	808	Cellular	Homogenate (LCMS)	TBI-223	2	C:TBI-223
		279R	16	834	Cellular	Homogenate (LCMS)	TBI-223	2	C:TBI-223
		280R	16	2170	Cellular	Homogenate (LCMS)	TBI-223	2	C:TBI-223
		280R	16	2120	Cellular	Homogenate (LCMS)	TBI-223	2	C:TBI-223
		280R	16	2150	Cellular	Homogenate (LCMS)	TBI-223	2	C:TBI-223
		280R	16	1860	Cellular	Homogenate (LCMS)	TBI-223	2	C:TBI-223
		280R	16	1960	Cellular	Homogenate (LCMS)	TBI-223	2	C:TBI-223
		280R	16	3050	Cellular	Homogenate (LCMS)	TBI-223	2	C:TBI-223
		280R	16	2420	Cellular	Homogenate (LCMS)	TBI-223	2	C:TBI-223
		280R	16	2000	Cellular	Homogenate (LCMS)	TBI-223	2	C:TBI-223
		280R	16	1850	Cellular	Homogenate (LCMS)	TBI-223	2	C:TBI-223
		280R	16	1970	Cellular	Homogenate (LCMS)	TBI-223	2	C:TBI-223
		272R	2	7650	Normal	Homogenate (LCMS)	TBI-223	2	C:TBI-223
		272R	2	13500	Normal	Homogenate (LCMS)	TBI-223	2	C:TBI-223
		272R	2	12600	Normal	Homogenate (LCMS)	TBI-223	2	C:TBI-223
		272R	2	14000	Normal	Homogenate (LCMS)	TBI-223	2	C:TBI-223
		272R	2	13900	Normal	Homogenate (LCMS)	TBI-223	2	C:TBI-223
		272R	2	14100	Normal	Homogenate (LCMS)	TBI-223	2	C:TBI-223
		273R	2	9510	Normal	Homogenate (LCMS)	TBI-223	2	C:TBI-223
		273R	2	9960	Normal	Homogenate (LCMS)	TBI-223	2	C:TBI-223
		273R	2	9890	Normal	Homogenate (LCMS)	TBI-223	2	C:TBI-223
		273R	2	8910	Normal	Homogenate (LCMS)	TBI-223	2	C:TBI-223
		273R	2	10300	Normal	Homogenate (LCMS)	TBI-223	2	C:TBI-223
		273R	2	12000	Normal	Homogenate (LCMS)	TBI-223	2	C:TBI-223
		274R	2	18600	Normal	Homogenate (LCMS)	TBI-223	2	C:TBI-223
		274R	2	20100	Normal	Homogenate (LCMS)	TBI-223	2	C:TBI-223
		274R	2	16600	Normal	Homogenate (LCMS)	TBI-223	2	C:TBI-223
		274R	2	21700	Normal	Homogenate (LCMS)	TBI-223	2	C:TBI-223
		274R	2	23000	Normal	Homogenate (LCMS)	TBI-223	2	C:TBI-223
		274R	2	18400	Normal	Homogenate (LCMS)	TBI-223	2	C:TBI-223
		287R	2	15100	Normal	Homogenate (LCMS)	TBI-223	2	C:TBI-223
		287R	2	14400	Normal	Homogenate (LCMS)	TBI-223	2	C:TBI-223
		287R	2	12900	Normal	Homogenate (LCMS)	TBI-223	2	C:TBI-223
		287R	2	15500	Normal	Homogenate (LCMS)	TBI-223	2	C:TBI-223
		287R	2	13200	Normal	Homogenate (LCMS)	TBI-223	2	C:TBI-223
		287R	2	13400	Normal	Homogenate (LCMS)	TBI-223	2	C:TBI-223
		288R	2	14000	Normal	Homogenate (LCMS)	TBI-223	2	C:TBI-223
		288R	2	15400	Normal	Homogenate (LCMS)	TBI-223	2	C:TBI-223
		288R	2	12700	Normal	Homogenate (LCMS)	TBI-223	2	C:TBI-223
		288R	2	15400	Normal	Homogenate (LCMS)	TBI-223	2	C:TBI-223
		288R	2	15700	Normal	Homogenate (LCMS)	TBI-223	2	C:TBI-223
		288R	2	13600	Normal	Homogenate (LCMS)	TBI-223	2	C:TBI-223
		275R	6	30100	Normal	Homogenate (LCMS)	TBI-223	2	C:TBI-223
		275R	6	33100	Normal	Homogenate (LCMS)	TBI-223	2	C:TBI-223
		275R	6	25300	Normal	Homogenate (LCMS)	TBI-223	2	C:TBI-223
		275R	6	29100	Normal	Homogenate (LCMS)	TBI-223	2	C:TBI-223
		275R	6	33900	Normal	Homogenate (LCMS)	TBI-223	2	C:TBI-223
		275R	6	30700	Normal	Homogenate (LCMS)	TBI-223	2	C:TBI-223
		276R	6	16400	Normal	Homogenate (LCMS)	TBI-223	2	C:TBI-223
		276R	6	14900	Normal	Homogenate (LCMS)	TBI-223	2	C:TBI-223
		276R	6	13200	Normal	Homogenate (LCMS)	TBI-223	2	C:TBI-223
		276R	6	24100	Normal	Homogenate (LCMS)	TBI-223	2	C:TBI-223
		276R	6	12600	Normal	Homogenate (LCMS)	TBI-223	2	C:TBI-223
		276R	6	13000	Normal	Homogenate (LCMS)	TBI-223	2	C:TBI-223
		277R	6	29100	Normal	Homogenate (LCMS)	TBI-223	2	C:TBI-223
		277R	6	31800	Normal	Homogenate (LCMS)	TBI-223	2	C:TBI-223
		277R	6	27600	Normal	Homogenate (LCMS)	TBI-223	2	C:TBI-223
		277R	6	30300	Normal	Homogenate (LCMS)	TBI-223	2	C:TBI-223
		277R	6	33100	Normal	Homogenate (LCMS)	TBI-223	2	C:TBI-223
		277R	6	31000	Normal	Homogenate (LCMS)	TBI-223	2	C:TBI-223
		278R	16	2180	Normal	Homogenate (LCMS)	TBI-223	2	C:TBI-223
		278R	16	2520	Normal	Homogenate (LCMS)	TBI-223	2	C:TBI-223
		278R	16	2300	Normal	Homogenate (LCMS)	TBI-223	2	C:TBI-223
		278R	16	2340	Normal	Homogenate (LCMS)	TBI-223	2	C:TBI-223
		278R	16	2610	Normal	Homogenate (LCMS)	TBI-223	2	C:TBI-223
		278R	16	2440	Normal	Homogenate (LCMS)	TBI-223	2	C:TBI-223
		279R	16	997	Normal	Homogenate (LCMS)	TBI-223	2	C:TBI-223
		279R	16	841	Normal	Homogenate (LCMS)	TBI-223	2	C:TBI-223
		279R	16	927	Normal	Homogenate (LCMS)	TBI-223	2	C:TBI-223
		279R	16	881	Normal	Homogenate (LCMS)	TBI-223	2	C:TBI-223
		279R	16	907	Normal	Homogenate (LCMS)	TBI-223	2	C:TBI-223
		279R	16	873	Normal	Homogenate (LCMS)	TBI-223	2	C:TBI-223
		280R	16	2160	Normal	Homogenate (LCMS)	TBI-223	2	C:TBI-223
		280R	16	2290	Normal	Homogenate (LCMS)	TBI-223	2	C:TBI-223
		280R	16	2250	Normal	Homogenate (LCMS)	TBI-223	2	C:TBI-223
		280R	16	2000	Normal	Homogenate (LCMS)	TBI-223	2	C:TBI-223
		280R	16	2030	Normal	Homogenate (LCMS)	TBI-223	2	C:TBI-223
		280R	16	2320	Normal	Homogenate (LCMS)	TBI-223	2	C:TBI-223
		272R	2	23200	Inner Caseum	Laser dissected (LCM)	TBI-223	2	C:TBI-223
		272R	2	19400	Outer Caseum	Laser dissected (LCM)	TBI-223	2	C:TBI-223
		272R	2	15700	Cellular	Laser dissected (LCM)	TBI-223	2	C:TBI-223
		272R	2	10700	Normal	Laser dissected (LCM)	TBI-223	2	C:TBI-223
		274R	2	26400	Inner Caseum	Laser dissected (LCM)	TBI-223	2	C:TBI-223
		274R	2	27700	Outer Caseum	Laser dissected (LCM)	TBI-223	2	C:TBI-223
		274R	2	22400	Cellular	Laser dissected (LCM)	TBI-223	2	C:TBI-223
		274R	2	17600	Normal	Laser dissected (LCM)	TBI-223	2	C:TBI-223
		274R	2	24000	Inner Caseum	Laser dissected (LCM)	TBI-223	2	C:TBI-223
		274R	2	22800	Outer Caseum	Laser dissected (LCM)	TBI-223	2	C:TBI-223
		274R	2	20000	Cellular	Laser dissected (LCM)	TBI-223	2	C:TBI-223
		274R	2	16300	Normal	Laser dissected (LCM)	TBI-223	2	C:TBI-223
		276R	6	17500	Inner Caseum	Laser dissected (LCM)	TBI-223	2	C:TBI-223
		276R	6	16300	Outer Caseum	Laser dissected (LCM)	TBI-223	2	C:TBI-223
		276R	6	14800	Cellular	Laser dissected (LCM)	TBI-223	2	C:TBI-223
		276R	6	5680	Normal	Laser dissected (LCM)	TBI-223	2	C:TBI-223
		276R	6	13800	Inner Caseum	Laser dissected (LCM)	TBI-223	2	C:TBI-223
		276R	6	12800	Outer Caseum	Laser dissected (LCM)	TBI-223	2	C:TBI-223
		276R	6	15100	Cellular	Laser dissected (LCM)	TBI-223	2	C:TBI-223
		276R	6	6200	Normal	Laser dissected (LCM)	TBI-223	2	C:TBI-223
		277R	6	33600	Inner Caseum	Laser dissected (LCM)	TBI-223	2	C:TBI-223
		277R	6	35700	Outer Caseum	Laser dissected (LCM)	TBI-223	2	C:TBI-223
		277R	6	27600	Cellular	Laser dissected (LCM)	TBI-223	2	C:TBI-223
		277R	6	17600	Normal	Laser dissected (LCM)	TBI-223	2	C:TBI-223
		277R	6	39300	Inner Caseum	Laser dissected (LCM)	TBI-223	2	C:TBI-223
		277R	6	40100	Outer Caseum	Laser dissected (LCM)	TBI-223	2	C:TBI-223
		277R	6	33400	Cellular	Laser dissected (LCM)	TBI-223	2	C:TBI-223
		277R	6	25000	Normal	Laser dissected (LCM)	TBI-223	2	C:TBI-223
		278R	16	2610	Inner Caseum	Laser dissected (LCM)	TBI-223	2	C:TBI-223
		278R	16	2740	Outer Caseum	Laser dissected (LCM)	TBI-223	2	C:TBI-223
		278R	16	2240	Cellular	Laser dissected (LCM)	TBI-223	2	C:TBI-223
		278R	16	1460	Normal	Laser dissected (LCM)	TBI-223	2	C:TBI-223
		278R	16	2610	Inner Caseum	Laser dissected (LCM)	TBI-223	2	C:TBI-223
		278R	16	2620	Outer Caseum	Laser dissected (LCM)	TBI-223	2	C:TBI-223
		278R	16	2450	Cellular	Laser dissected (LCM)	TBI-223	2	C:TBI-223
		278R	16	1890	Normal	Laser dissected (LCM)	TBI-223	2	C:TBI-223
		278R	16	2730	Inner Caseum	Laser dissected (LCM)	TBI-223	2	C:TBI-223
		278R	16	2650	Outer Caseum	Laser dissected (LCM)	TBI-223	2	C:TBI-223
		278R	16	2440	Cellular	Laser dissected (LCM)	TBI-223	2	C:TBI-223
		278R	16	1860	Normal	Laser dissected (LCM)	TBI-223	2	C:TBI-223
		280R	16	5910	Inner Caseum	Laser dissected (LCM)	TBI-223	2	C:TBI-223
		280R	16	4210	Outer Caseum	Laser dissected (LCM)	TBI-223	2	C:TBI-223
		280R	16	2990	Inner Cellular	Laser dissected (LCM)	TBI-223	2	C:TBI-223
		280R	16	2790	Outer Cellular	Laser dissected (LCM)	TBI-223	2	C:TBI-223
		280R	16	1410	Normal	Laser dissected (LCM)	TBI-223	2	C:TBI-223
		280R	16	2990	Inner Caseum	Laser dissected (LCM)	TBI-223	2	C:TBI-223
		280R	16	2450	Outer Caseum	Laser dissected (LCM)	TBI-223	2	C:TBI-223
		280R	16	2010	Cellular	Laser dissected (LCM)	TBI-223	2	C:TBI-223
		280R	16	1090	Normal	Laser dissected (LCM)	TBI-223	2	C:TBI-223
		280R	16	7970	Inner Caseum	Laser dissected (LCM)	TBI-223	2	C:TBI-223
		280R	16	4890	Outer Caseum	Laser dissected (LCM)	TBI-223	2	C:TBI-223
		280R	16	2530	Cellular	Laser dissected (LCM)	TBI-223	2	C:TBI-223
		280R	16	6680	Inner Caseum	Laser dissected (LCM)	TBI-223	2	C:TBI-223
		280R	16	3880	Outer Caseum	Laser dissected (LCM)	TBI-223	2	C:TBI-223
		280R	16	2880	Inner Cellular	Laser dissected (LCM)	TBI-223	2	C:TBI-223
		280R	16	2140	Outer Cellular	Laser dissected (LCM)	TBI-223	2	C:TBI-223
		280R	16	1560	Normal	Laser dissected (LCM)	TBI-223	2	C:TBI-223
		280R	16	9770	Inner Caseum	Laser dissected (LCM)	TBI-223	2	C:TBI-223
		280R	16	4580	Outer Caseum	Laser dissected (LCM)	TBI-223	2	C:TBI-223
		280R	16	2900	Inner Cellular	Laser dissected (LCM)	TBI-223	2	C:TBI-223
		280R	16	2680	Outer Cellular	Laser dissected (LCM)	TBI-223	2	C:TBI-223
		280R	16	1690	Normal	Laser dissected (LCM)	TBI-223	2	C:TBI-223
		280R	16	4020	Inner Caseum	Laser dissected (LCM)	TBI-223	2	C:TBI-223
		280R	16	3520	Outer Caseum	Laser dissected (LCM)	TBI-223	2	C:TBI-223
		280R	16	2090	Inner Cellular	Laser dissected (LCM)	TBI-223	2	C:TBI-223
		280R	16	2070	Outer Cellular	Laser dissected (LCM)	TBI-223	2	C:TBI-223
		280R	16	1850	Normal	Laser dissected (LCM)	TBI-223	2	C:TBI-223
		280R	16	8820	Inner Caseum	Laser dissected (LCM)	TBI-223	2	C:TBI-223
		280R	16	4830	Outer Caseum	Laser dissected (LCM)	TBI-223	2	C:TBI-223
		280R	16	2550	Inner Cellular	Laser dissected (LCM)	TBI-223	2	C:TBI-223
		280R	16	1950	Outer Cellular	Laser dissected (LCM)	TBI-223	2	C:TBI-223
		280R	16	1140	Normal	Laser dissected (LCM)	TBI-223	2	C:TBI-223
		280R	16	6650	Inner Caseum	Laser dissected (LCM)	TBI-223	2	C:TBI-223
		280R	16	4500	Outer Caseum	Laser dissected (LCM)	TBI-223	2	C:TBI-223
		280R	16	2410	Inner Cellular	Laser dissected (LCM)	TBI-223	2	C:TBI-223
		280R	16	2220	Outer Cellular	Laser dissected (LCM)	TBI-223	2	C:TBI-223
		287R	2	9380	Inner Caseum	Laser dissected (LCM)	TBI-223	2	C:TBI-223
		287R	2	12100	Outer Caseum	Laser dissected (LCM)	TBI-223	2	C:TBI-223
		287R	2	11200	Cellular	Laser dissected (LCM)	TBI-223	2	C:TBI-223
		287R	2	10000	Normal	Laser dissected (LCM)	TBI-223	2	C:TBI-223
		287R	2	10400	Inner Caseum	Laser dissected (LCM)	TBI-223	2	C:TBI-223
		287R	2	12200	Outer Caseum	Laser dissected (LCM)	TBI-223	2	C:TBI-223
		287R	2	11700	Cellular	Laser dissected (LCM)	TBI-223	2	C:TBI-223
		287R	2	8220	Normal	Laser dissected (LCM)	TBI-223	2	C:TBI-223
		287R	2	7680	Inner Caseum	Laser dissected (LCM)	TBI-223	2	C:TBI-223
		287R	2	10100	Outer Caseum	Laser dissected (LCM)	TBI-223	2	C:TBI-223
		287R	2	9610	Cellular	Laser dissected (LCM)	TBI-223	2	C:TBI-223
		287R	2	7340	Normal	Laser dissected (LCM)	TBI-223	2	C:TBI-223
		287R	2	12200	Inner Caseum	Laser dissected (LCM)	TBI-223	2	C:TBI-223
		287R	2	12000	Outer Caseum	Laser dissected (LCM)	TBI-223	2	C:TBI-223
		287R	2	11200	Cellular	Laser dissected (LCM)	TBI-223	2	C:TBI-223
		287R	2	8050	Normal	Laser dissected (LCM)	TBI-223	2	C:TBI-223
		287R	2	12000	Inner Caseum	Laser dissected (LCM)	TBI-223	2	C:TBI-223
		287R	2	11900	Outer Caseum	Laser dissected (LCM)	TBI-223	2	C:TBI-223
		287R	2	11300	Cellular	Laser dissected (LCM)	TBI-223	2	C:TBI-223
		288R	2	12900	Inner Caseum	Laser dissected (LCM)	TBI-223	2	C:TBI-223
		288R	2	12800	Outer Caseum	Laser dissected (LCM)	TBI-223	2	C:TBI-223
		288R	2	13200	Cellular	Laser dissected (LCM)	TBI-223	2	C:TBI-223
		288R	2	9740	Normal	Laser dissected (LCM)	TBI-223	2	C:TBI-223
	Panel C: LZD
		ID	TIME_HR	CONC_NGML	MATRIX	ANALYSIS	DRUG	FIGURE	SECTION
		265R	0	312	Plasma	Homogenate (LCMS)	LZD	2	C:LZD
		265R	0.5	330	Plasma	Homogenate (LCMS)	LZD	2	C:LZD
		265R	1	371	Plasma	Homogenate (LCMS)	LZD	2	C:LZD
		265R	2	4160	Plasma	Homogenate (LCMS)	LZD	2	C:LZD
		265R	3	3310	Plasma	Homogenate (LCMS)	LZD	2	C:LZD
		265R	4	3240	Plasma	Homogenate (LCMS)	LZD	2	C:LZD
		266R	0	12.3	Plasma	Homogenate (LCMS)	LZD	2	C:LZD
		266R	0.5	23500	Plasma	Homogenate (LCMS)	LZD	2	C:LZD
		266R	1	31300	Plasma	Homogenate (LCMS)	LZD	2	C:LZD
		266R	2	42800	Plasma	Homogenate (LCMS)	LZD	2	C:LZD
		266R	3	48100	Plasma	Homogenate (LCMS)	LZD	2	C:LZD
		266R	4	45500	Plasma	Homogenate (LCMS)	LZD	2	C:LZD
		267R	0	30.3	Plasma	Homogenate (LCMS)	LZD	2	C:LZD
		267R	0.5	490	Plasma	Homogenate (LCMS)	LZD	2	C:LZD
		267R	1	672	Plasma	Homogenate (LCMS)	LZD	2	C:LZD
		267R	2	28200	Plasma	Homogenate (LCMS)	LZD	2	C:LZD
		267R	3	32200	Plasma	Homogenate (LCMS)	LZD	2	C:LZD
		267R	4	35700	Plasma	Homogenate (LCMS)	LZD	2	C:LZD
		269R	0	25.2	Plasma	Homogenate (LCMS)	LZD	2	C:LZD
		269R	0.5	10200	Plasma	Homogenate (LCMS)	LZD	2	C:LZD
		269R	1	33800	Plasma	Homogenate (LCMS)	LZD	2	C:LZD
		269R	2	41800	Plasma	Homogenate (LCMS)	LZD	2	C:LZD
		269R	3	35300	Plasma	Homogenate (LCMS)	LZD	2	C:LZD
		269R	4	32100	Plasma	Homogenate (LCMS)	LZD	2	C:LZD
		269R	6	24300	Plasma	Homogenate (LCMS)	LZD	2	C:LZD
		269R	8	11300	Plasma	Homogenate (LCMS)	LZD	2	C:LZD
		270R	0	20.7	Plasma	Homogenate (LCMS)	LZD	2	C:LZD
		270R	0.5	330	Plasma	Homogenate (LCMS)	LZD	2	C:LZD
		270R	1	31700	Plasma	Homogenate (LCMS)	LZD	2	C:LZD
		270R	2	65600	Plasma	Homogenate (LCMS)	LZD	2	C:LZD
		270R	3	61800	Plasma	Homogenate (LCMS)	LZD	2	C:LZD
		270R	4	38700	Plasma	Homogenate (LCMS)	LZD	2	C:LZD
		270R	6	16000	Plasma	Homogenate (LCMS)	LZD	2	C:LZD
		270R	8	3840	Plasma	Homogenate (LCMS)	LZD	2	C:LZD
		271R	0	74.8	Plasma	Homogenate (LCMS)	LZD	2	C:LZD
		271R	0.5	12400	Plasma	Homogenate (LCMS)	LZD	2	C:LZD
		271R	1	14700	Plasma	Homogenate (LCMS)	LZD	2	C:LZD
		271R	2	20000	Plasma	Homogenate (LCMS)	LZD	2	C:LZD
		271R	3	27000	Plasma	Homogenate (LCMS)	LZD	2	C:LZD
		271R	4	37700	Plasma	Homogenate (LCMS)	LZD	2	C:LZD
		271R	6	39500	Plasma	Homogenate (LCMS)	LZD	2	C:LZD
		271R	8	27100	Plasma	Homogenate (LCMS)	LZD	2	C:LZD
		160R	0	98.4	Plasma	Homogenate (LCMS)	LZD	2	C:LZD
		160R	0.5	1050	Plasma	Homogenate (LCMS)	LZD	2	C:LZD
		160R	1	16400	Plasma	Homogenate (LCMS)	LZD	2	C:LZD
		161R	0	3190	Plasma	Homogenate (LCMS)	LZD	2	C:LZD
		161R	0.5	37700	Plasma	Homogenate (LCMS)	LZD	2	C:LZD
		161R	1	40000	Plasma	Homogenate (LCMS)	LZD	2	C:LZD
		162R	0	9.97	Plasma	Homogenate (LCMS)	LZD	2	C:LZD
		162R	0.5	18700	Plasma	Homogenate (LCMS)	LZD	2	C:LZD
		162R	1	20900	Plasma	Homogenate (LCMS)	LZD	2	C:LZD
		160R	1	11900	whole lesion	Homogenate (LCMS)	LZD	2	C:LZD
		160R	1	12100	whole lesion	Homogenate (LCMS)	LZD	2	C:LZD
		160R	1	13000	whole lesion	Homogenate (LCMS)	LZD	2	C:LZD
		160R	1	12300	whole lesion	Homogenate (LCMS)	LZD	2	C:LZD
		160R	1	15300	whole lesion	Homogenate (LCMS)	LZD	2	C:LZD
		160R	1	13200	whole lesion	Homogenate (LCMS)	LZD	2	C:LZD
		160R	1	12700	whole lesion	Homogenate (LCMS)	LZD	2	C:LZD
		160R	1	12700	whole lesion	Homogenate (LCMS)	LZD	2	C:LZD
		160R	1	13500	whole lesion	Homogenate (LCMS)	LZD	2	C:LZD
		160R	1	13500	whole lesion	Homogenate (LCMS)	LZD	2	C:LZD
		160R	1	12300	whole lesion	Homogenate (LCMS)	LZD	2	C:LZD
		160R	1	14700	whole lesion	Homogenate (LCMS)	LZD	2	C:LZD
		161R	1	50600	whole lesion	Homogenate (LCMS)	LZD	2	C:LZD
		161R	1	89300	whole lesion	Homogenate (LCMS)	LZD	2	C:LZD
		161R	1	46900	whole lesion	Homogenate (LCMS)	LZD	2	C:LZD
		161R	1	48900	whole lesion	Homogenate (LCMS)	LZD	2	C:LZD
		161R	1	44300	whole lesion	Homogenate (LCMS)	LZD	2	C:LZD
		161R	1	41600	whole lesion	Homogenate (LCMS)	LZD	2	C:LZD
		161R	1	33100	whole lesion	Homogenate (LCMS)	LZD	2	C:LZD
		161R	1	53300	whole lesion	Homogenate (LCMS)	LZD	2	C:LZD
		161R	1	76900	whole lesion	Homogenate (LCMS)	LZD	2	C:LZD
		161R	1	75800	whole lesion	Homogenate (LCMS)	LZD	2	C:LZD
		161R	1	75400	whole lesion	Homogenate (LCMS)	LZD	2	C:LZD
		161R	1	66900	whole lesion	Homogenate (LCMS)	LZD	2	C:LZD
		162R	1	21200	whole lesion	Homogenate (LCMS)	LZD	2	C:LZD
		162R	1	28200	whole lesion	Homogenate (LCMS)	LZD	2	C:LZD
		162R	1	21500	whole lesion	Homogenate (LCMS)	LZD	2	C:LZD
		162R	1	44300	whole lesion	Homogenate (LCMS)	LZD	2	C:LZD
		162R	1	20800	whole lesion	Homogenate (LCMS)	LZD	2	C:LZD
		162R	1	24800	whole lesion	Homogenate (LCMS)	LZD	2	C:LZD
		162R	1	27300	whole lesion	Homogenate (LCMS)	LZD	2	C:LZD
		162R	1	-99	whole lesion	Homogenate (LCMS)	LZD	2	C:LZD
		162R	1	32000	whole lesion	Homogenate (LCMS)	LZD	2	C:LZD
		162R	1	24000	whole lesion	Homogenate (LCMS)	LZD	2	C:LZD
		162R	1	24000	whole lesion	Homogenate (LCMS)	LZD	2	C:LZD
		162R	1	26300	whole lesion	Homogenate (LCMS)	LZD	2	C:LZD
		162R	1	27400	whole lesion	Homogenate (LCMS)	LZD	2	C:LZD
		162R	1	24400	whole lesion	Homogenate (LCMS)	LZD	2	C:LZD
		265R	4	3470	whole lesion	Homogenate (LCMS)	LZD	2	C:LZD
		265R	4	4000	whole lesion	Homogenate (LCMS)	LZD	2	C:LZD
		265R	4	3140	whole lesion	Homogenate (LCMS)	LZD	2	C:LZD
		265R	4	4580	whole lesion	Homogenate (LCMS)	LZD	2	C:LZD
		265R	4	5880	whole lesion	Homogenate (LCMS)	LZD	2	C:LZD
		265R	4	3570	whole lesion	Homogenate (LCMS)	LZD	2	C:LZD
		266R	4	38200	whole lesion	Homogenate (LCMS)	LZD	2	C:LZD
		266R	4	38000	whole lesion	Homogenate (LCMS)	LZD	2	C:LZD
		266R	4	39400	whole lesion	Homogenate (LCMS)	LZD	2	C:LZD
		266R	4	38400	whole lesion	Homogenate (LCMS)	LZD	2	C:LZD
		266R	4	38200	whole lesion	Homogenate (LCMS)	LZD	2	C:LZD
		266R	4	34800	whole lesion	Homogenate (LCMS)	LZD	2	C:LZD
		266R	4	34300	whole lesion	Homogenate (LCMS)	LZD	2	C:LZD
		266R	4	39100	whole lesion	Homogenate (LCMS)	LZD	2	C:LZD
		266R	4	33300	whole lesion	Homogenate (LCMS)	LZD	2	C:LZD
		266R	4	35400	whole lesion	Homogenate (LCMS)	LZD	2	C:LZD
		266R	4	38900	whole lesion	Homogenate (LCMS)	LZD	2	C:LZD
		266R	4	37900	whole lesion	Homogenate (LCMS)	LZD	2	C:LZD
		266R	4	33800	whole lesion	Homogenate (LCMS)	LZD	2	C:LZD
		266R	4	39500	whole lesion	Homogenate (LCMS)	LZD	2	C:LZD
		267R	4	25000	whole lesion	Homogenate (LCMS)	LZD	2	C:LZD
		267R	4	23000	whole lesion	Homogenate (LCMS)	LZD	2	C:LZD
		267R	4	27900	whole lesion	Homogenate (LCMS)	LZD	2	C:LZD
		267R	4	28200	whole lesion	Homogenate (LCMS)	LZD	2	C:LZD
		267R	4	27500	whole lesion	Homogenate (LCMS)	LZD	2	C:LZD
		267R	4	26500	whole lesion	Homogenate (LCMS)	LZD	2	C:LZD
		267R	4	24600	whole lesion	Homogenate (LCMS)	LZD	2	C:LZD
		269R	8	9900	whole lesion	Homogenate (LCMS)	LZD	2	C:LZD
		269R	8	10300	whole lesion	Homogenate (LCMS)	LZD	2	C:LZD
		269R	8	10500	whole lesion	Homogenate (LCMS)	LZD	2	C:LZD
		269R	8	10200	whole lesion	Homogenate (LCMS)	LZD	2	C:LZD
		269R	8	10300	whole lesion	Homogenate (LCMS)	LZD	2	C:LZD
		269R	8	9480	whole lesion	Homogenate (LCMS)	LZD	2	C:LZD
		269R	8	11000	whole lesion	Homogenate (LCMS)	LZD	2	C:LZD
		269R	8	11600	whole lesion	Homogenate (LCMS)	LZD	2	C:LZD
		269R	8	10200	whole lesion	Homogenate (LCMS)	LZD	2	C:LZD
		269R	8	9150	whole lesion	Homogenate (LCMS)	LZD	2	C:LZD
		270R	8	2390	whole lesion	Homogenate (LCMS)	LZD	2	C:LZD
		270R	8	2660	whole lesion	Homogenate (LCMS)	LZD	2	C:LZD
		270R	8	2480	whole lesion	Homogenate (LCMS)	LZD	2	C:LZD
		270R	8	2190	whole lesion	Homogenate (LCMS)	LZD	2	C:LZD
		270R	8	2480	whole lesion	Homogenate (LCMS)	LZD	2	C:LZD
		270R	8	2560	whole lesion	Homogenate (LCMS)	LZD	2	C:LZD
		270R	8	2670	whole lesion	Homogenate (LCMS)	LZD	2	C:LZD
		270R	8	2790	whole lesion	Homogenate (LCMS)	LZD	2	C:LZD
		270R	8	2500	whole lesion	Homogenate (LCMS)	LZD	2	C:LZD
		271R	8	19200	whole lesion	Homogenate (LCMS)	LZD	2	C:LZD
		271R	8	19800	whole lesion	Homogenate (LCMS)	LZD	2	C:LZD
		271R	8	18900	whole lesion	Homogenate (LCMS)	LZD	2	C:LZD
		271R	8	25600	whole lesion	Homogenate (LCMS)	LZD	2	C:LZD
		271R	8	19800	whole lesion	Homogenate (LCMS)	LZD	2	C:LZD
		160R	1	12800	whole lesion	Homogenate (LCMS)	LZD	2	C:LZD
		160R	1	12300	whole lesion	Homogenate (LCMS)	LZD	2	C:LZD
		160R	1	12200	whole lesion	Homogenate (LCMS)	LZD	2	C:LZD
		160R	1	13200	whole lesion	Homogenate (LCMS)	LZD	2	C:LZD
		160R	1	13200	whole lesion	Homogenate (LCMS)	LZD	2	C:LZD
		160R	1	14400	whole lesion	Homogenate (LCMS)	LZD	2	C:LZD
		161R	1	54200	whole lesion	Homogenate (LCMS)	LZD	2	C:LZD
		161R	1	45500	whole lesion	Homogenate (LCMS)	LZD	2	C:LZD
		161R	1	NA	whole lesion	Homogenate (LCMS)	LZD	2	C:LZD
		161R	1	117000	whole lesion	Homogenate (LCMS)	LZD	2	C:LZD
		161R	1	NA	whole lesion	Homogenate (LCMS)	LZD	2	C:LZD
		161R	1	89400	whole lesion	Homogenate (LCMS)	LZD	2	C:LZD
		162R	1	24200	whole lesion	Homogenate (LCMS)	LZD	2	C:LZD
		162R	1	26600	whole lesion	Homogenate (LCMS)	LZD	2	C:LZD
		162R	1	29000	whole lesion	Homogenate (LCMS)	LZD	2	C:LZD
		162R	1	25700	whole lesion	Homogenate (LCMS)	LZD	2	C:LZD
		162R	1	24000	whole lesion	Homogenate (LCMS)	LZD	2	C:LZD
		162R	1	29200	whole lesion	Homogenate (LCMS)	LZD	2	C:LZD
		265R	4	3390	whole lesion	Homogenate (LCMS)	LZD	2	C:LZD
		265R	4	3090	whole lesion	Homogenate (LCMS)	LZD	2	C:LZD
		265R	4	3270	whole lesion	Homogenate (LCMS)	LZD	2	C:LZD
		265R	4	3310	whole lesion	Homogenate (LCMS)	LZD	2	C:LZD
		265R	4	3380	whole lesion	Homogenate (LCMS)	LZD	2	C:LZD
		265R	4	3410	whole lesion	Homogenate (LCMS)	LZD	2	C:LZD
		266R	4	37700	whole lesion	Homogenate (LCMS)	LZD	2	C:LZD
		266R	4	40600	whole lesion	Homogenate (LCMS)	LZD	2	C:LZD
		266R	4	43700	whole lesion	Homogenate (LCMS)	LZD	2	C:LZD
		266R	4	45800	whole lesion	Homogenate (LCMS)	LZD	2	C:LZD
		266R	4	40000	whole lesion	Homogenate (LCMS)	LZD	2	C:LZD
		266R	4	45500	whole lesion	Homogenate (LCMS)	LZD	2	C:LZD
		267R	4	27300	whole lesion	Homogenate (LCMS)	LZD	2	C:LZD
		267R	4	27700	whole lesion	Homogenate (LCMS)	LZD	2	C:LZD
		267R	4	28500	whole lesion	Homogenate (LCMS)	LZD	2	C:LZD
		267R	4	30600	whole lesion	Homogenate (LCMS)	LZD	2	C:LZD
		267R	4	32600	whole lesion	Homogenate (LCMS)	LZD	2	C:LZD
		267R	4	30900	whole lesion	Homogenate (LCMS)	LZD	2	C:LZD
		269R	8	9910	whole lesion	Homogenate (LCMS)	LZD	2	C:LZD
		269R	8	11600	whole lesion	Homogenate (LCMS)	LZD	2	C:LZD
		269R	8	11100	whole lesion	Homogenate (LCMS)	LZD	2	C:LZD
		269R	8	10100	whole lesion	Homogenate (LCMS)	LZD	2	C:LZD
		269R	8	14500	whole lesion	Homogenate (LCMS)	LZD	2	C:LZD
		269R	8	10300	whole lesion	Homogenate (LCMS)	LZD	2	C:LZD
		270R	8	3050	whole lesion	Homogenate (LCMS)	LZD	2	C:LZD
		270R	8	2670	whole lesion	Homogenate (LCMS)	LZD	2	C:LZD
		270R	8	2590	whole lesion	Homogenate (LCMS)	LZD	2	C:LZD
		270R	8	2530	whole lesion	Homogenate (LCMS)	LZD	2	C:LZD
		270R	8	2830	whole lesion	Homogenate (LCMS)	LZD	2	C:LZD
		270R	8	2460	whole lesion	Homogenate (LCMS)	LZD	2	C:LZD
		271R	8	23200	whole lesion	Homogenate (LCMS)	LZD	2	C:LZD
		271R	8	21500	whole lesion	Homogenate (LCMS)	LZD	2	C:LZD
		271R	8	22300	whole lesion	Homogenate (LCMS)	LZD	2	C:LZD
		271R	8	22700	whole lesion	Homogenate (LCMS)	LZD	2	C:LZD
		271R	8	23900	whole lesion	Homogenate (LCMS)	LZD	2	C:LZD
		271R	8	22600	whole lesion	Homogenate (LCMS)	LZD	2	C:LZD
		162R	1	20600	LCM	Laser dissected (LCM)	LZD	2	C:LZD
		162R	1	20500	LCM	Laser dissected (LCM)	LZD	2	C:LZD
		162R	1	18900	LCM	Laser dissected (LCM)	LZD	2	C:LZD
		162R	1	18500	LCM	Laser dissected (LCM)	LZD	2	C:LZD
		265R	4	2730	LCM	Laser dissected (LCM)	LZD	2	C:LZD
		265R	4	3150	LCM	Laser dissected (LCM)	LZD	2	C:LZD
		265R	4	3370	LCM	Laser dissected (LCM)	LZD	2	C:LZD
		265R	4	3780	LCM	Laser dissected (LCM)	LZD	2	C:LZD
		265R	4	3230	LCM	Laser dissected (LCM)	LZD	2	C:LZD
		266R	4	41300	LCM	Laser dissected (LCM)	LZD	2	C:LZD
		266R	4	43000	LCM	Laser dissected (LCM)	LZD	2	C:LZD
		266R	4	37300	LCM	Laser dissected (LCM)	LZD	2	C:LZD
		266R	4	34200	LCM	Laser dissected (LCM)	LZD	2	C:LZD
		266R	4	48500	LCM	Laser dissected (LCM)	LZD	2	C:LZD
		266R	4	41300	LCM	Laser dissected (LCM)	LZD	2	C:LZD
		266R	4	29100	LCM	Laser dissected (LCM)	LZD	2	C:LZD
		266R	4	41600	LCM	Laser dissected (LCM)	LZD	2	C:LZD
		266R	4	36700	LCM	Laser dissected (LCM)	LZD	2	C:LZD
		266R	4	39800	LCM	Laser dissected (LCM)	LZD	2	C:LZD
		266R	4	33800	LCM	Laser dissected (LCM)	LZD	2	C:LZD
		269R	8	11800	LCM	Laser dissected (LCM)	LZD	2	C:LZD
		269R	8	12400	LCM	Laser dissected (LCM)	LZD	2	C:LZD
		269R	8	11800	LCM	Laser dissected (LCM)	LZD	2	C:LZD
		269R	8	7630	LCM	Laser dissected (LCM)	LZD	2	C:LZD
		269R	8	10100	LCM	Laser dissected (LCM)	LZD	2	C:LZD
		269R	8	9430	LCM	Laser dissected (LCM)	LZD	2	C:LZD
		269R	8	10600	LCM	Laser dissected (LCM)	LZD	2	C:LZD
		269R	8	7430	LCM	Laser dissected (LCM)	LZD	2	C:LZD
		269R	8	9990	LCM	Laser dissected (LCM)	LZD	2	C:LZD
		269R	8	11200	LCM	Laser dissected (LCM)	LZD	2	C:LZD
		269R	8	10800	LCM	Laser dissected (LCM)	LZD	2	C:LZD
		269R	8	11000	LCM	Laser dissected (LCM)	LZD	2	C:LZD
		269R	8	13000	LCM	Laser dissected (LCM)	LZD	2	C:LZD
		269R	8	10700	LCM	Laser dissected (LCM)	LZD	2	C:LZD
		269R	8	11200	LCM	Laser dissected (LCM)	LZD	2	C:LZD
		269R	8	8900	LCM	Laser dissected (LCM)	LZD	2	C:LZD
		269R	8	11100	LCM	Laser dissected (LCM)	LZD	2	C:LZD
		269R	8	11000	LCM	Laser dissected (LCM)	LZD	2	C:LZD
		269R	8	10200	LCM	Laser dissected (LCM)	LZD	2	C:LZD
		269R	8	9120	LCM	Laser dissected (LCM)	LZD	2	C:LZD
		270R	8	3600	LCM	Laser dissected (LCM)	LZD	2	C:LZD
		270R	8	2810	LCM	Laser dissected (LCM)	LZD	2	C:LZD
		270R	8	2630	LCM	Laser dissected (LCM)	LZD	2	C:LZD
		270R	8	4020	LCM	Laser dissected (LCM)	LZD	2	C:LZD
		270R	8	3300	LCM	Laser dissected (LCM)	LZD	2	C:LZD
		270R	8	3270	LCM	Laser dissected (LCM)	LZD	2	C:LZD
		270R	8	2260	LCM	Laser dissected (LCM)	LZD	2	C:LZD
		270R	8	3880	LCM	Laser dissected (LCM)	LZD	2	C:LZD
		270R	8	3560	LCM	Laser dissected (LCM)	LZD	2	C:LZD
		270R	8	3160	LCM	Laser dissected (LCM)	LZD	2	C:LZD
		270R	8	2500	LCM	Laser dissected (LCM)	LZD	2	C:LZD
		271R	8	26200	LCM	Laser dissected (LCM)	LZD	2	C:LZD
		271R	8	26000	LCM	Laser dissected (LCM)	LZD	2	C:LZD
		271R	8	21400	LCM	Laser dissected (LCM)	LZD	2	C:LZD
		271R	8	22300	LCM	Laser dissected (LCM)	LZD	2	C:LZD
		271R	8	19900	LCM	Laser dissected (LCM)	LZD	2	C:LZD
		271R	8	24700	LCM	Laser dissected (LCM)	LZD	2	C:LZD
		271R	8	21900	LCM	Laser dissected (LCM)	LZD	2	C:LZD
		271R	8	21700	LCM	Laser dissected (LCM)	LZD	2	C:LZD
		271R	8	18900	LCM	Laser dissected (LCM)	LZD	2	C:LZD
		271R	8	18100	LCM	Laser dissected (LCM)	LZD	2	C:LZD
		271R	8	22700	LCM	Laser dissected (LCM)	LZD	2	C:LZD
		271R	8	23200	LCM	Laser dissected (LCM)	LZD	2	C:LZD
		271R	8	19900	LCM	Laser dissected (LCM)	LZD	2	C:LZD
Figure 3
	Panel A: LZD monotherapy
		Data from LZD EBA studies in Dietze 2008 study
		600 QD and BID x7 day, 10 subjects for QD, 9 for BID
		TIME_DAY	LOG10CFU	SD	DOSE	DRUG	FIGURE	SECTION
		0	6.34	0.78	600 QD	LZD	3	A: LZD monotherapy EBA
		1	6.10519	0.784307	600 QD	LZD	3	A: LZD monotherapy EBA
		2	5.96936	0.641735	600 QD	LZD	3	A: LZD monotherapy EBA
		3	5.95501	0.600388	600 QD	LZD	3	A: LZD monotherapy EBA
		4	5.97442	0.633294	600 QD	LZD	3	A: LZD monotherapy EBA
		5	5.86559	0.517719	600 QD	LZD	3	A: LZD monotherapy EBA
		6	5.96599	0.645107	600 QD	LZD	3	A: LZD monotherapy EBA
		7	5.51295	0.212315	600 QD	LZD	3	A: LZD monotherapy EBA
		0	6.44	0.87	600 BID	LZD	3	A: LZD monotherapy EBA
		1	6.18494	0.737063	600 BID	LZD	3	A: LZD monotherapy EBA
		2	5.92088	0.473007	600 BID	LZD	3	A: LZD monotherapy EBA
		3	6.04827	0.600388	600 BID	LZD	3	A: LZD monotherapy EBA
		4	6.04067	0.58605	600 BID	LZD	3	A: LZD monotherapy EBA
		5	5.93184	0.483973	600 BID	LZD	3	A: LZD monotherapy EBA
		6	5.78926	0.348144	600 BID	LZD	3	A: LZD monotherapy EBA
		7	5.69394	0.246055	600 BID	LZD	3	A: LZD monotherapy EBA
	Panel B: NIX-TB observations
		ID	TIME_DAY	LOG10CFU	DRUG	FIGURE	SECTION
		49	-3	4.17715	LZD	3	B:NIX-TB observations
		73	-2	3.36231	LZD	3	B:NIX-TB observations
		73	-2	3.55597	LZD	3	B:NIX-TB observations
		18	-1	3.11313	LZD	3	B:NIX-TB observations
		19	-1	4.17715	LZD	3	B:NIX-TB observations
		19	-1	4.78808	LZD	3	B:NIX-TB observations
		65	-1	2.47968	LZD	3	B:NIX-TB observations
		66	-1	5.5076	LZD	3	B:NIX-TB observations
		66	-1	5.15326	LZD	3	B:NIX-TB observations
		71	-1	0.396186	LZD	3	B:NIX-TB observations
		74	-1	1.94766	LZD	3	B:NIX-TB observations
		74	-1	1.75353	LZD	3	B:NIX-TB observations
		95	-1	4.5115	LZD	3	B:NIX-TB observations
		95	-1	4.04762	LZD	3	B:NIX-TB observations
		18	0	4.06181	LZD	3	B:NIX-TB observations
		21	0	1.0122	LZD	3	B:NIX-TB observations
		26	0	0.898641	LZD	3	B:NIX-TB observations
		29	0	3.7085	LZD	3	B:NIX-TB observations
		31	0	1.1009	LZD	3	B:NIX-TB observations
		32	0	4.11908	LZD	3	B:NIX-TB observations
		33	0	1.35816	LZD	3	B:NIX-TB observations
		35	0	0.390678	LZD	3	B:NIX-TB observations
		36	0	3.99135	LZD	3	B:NIX-TB observations
		37	0	0.679179	LZD	3	B:NIX-TB observations
		38	0	3.08061	LZD	3	B:NIX-TB observations
		39	0	4.09034	LZD	3	B:NIX-TB observations
		58	0	4.07605	LZD	3	B:NIX-TB observations
		59	0	1.70511	LZD	3	B:NIX-TB observations
		60	0	2.43666	LZD	3	B:NIX-TB observations
		61	0	5.01097	LZD	3	B:NIX-TB observations
		62	0	0.940474	LZD	3	B:NIX-TB observations
		63	0	3.69555	LZD	3	B:NIX-TB observations
		64	0	5.72378	LZD	3	B:NIX-TB observations
		65	0	3.36231	LZD	3	B:NIX-TB observations
		66	0	5.20765	LZD	3	B:NIX-TB observations
		67	0	2.40279	LZD	3	B:NIX-TB observations
		70	0	5.11731	LZD	3	B:NIX-TB observations
		73	0	4.16255	LZD	3	B:NIX-TB observations
		75	0	2.92305	LZD	3	B:NIX-TB observations
		76	0	4.00534	LZD	3	B:NIX-TB observations
		78	0	2.86231	LZD	3	B:NIX-TB observations
		79	0	5.15326	LZD	3	B:NIX-TB observations
		80	0	2.65947	LZD	3	B:NIX-TB observations
		81	0	2.06706	LZD	3	B:NIX-TB observations
		82	0	5.24423	LZD	3	B:NIX-TB observations
		85	0	2.34463	LZD	3	B:NIX-TB observations
		86	0	1.44647	LZD	3	B:NIX-TB observations
		90	0	4.13352	LZD	3	B:NIX-TB observations
		91	0	4.19179	LZD	3	B:NIX-TB observations
		92	0	5.17132	LZD	3	B:NIX-TB observations
		93	0	1.84805	LZD	3	B:NIX-TB observations
		95	0	4.3411	LZD	3	B:NIX-TB observations
		96	0	4.52731	LZD	3	B:NIX-TB observations
		97	0	0.676806	LZD	3	B:NIX-TB observations
		98	0	4.59114	LZD	3	B:NIX-TB observations
		99	0	5.08161	LZD	3	B:NIX-TB observations
		100	0	3.19034	LZD	3	B:NIX-TB observations
		101	0	2.87234	LZD	3	B:NIX-TB observations
		103	0	4.3716	LZD	3	B:NIX-TB observations
		104	0	2.32014	LZD	3	B:NIX-TB observations
		105	0	5.04617	LZD	3	B:NIX-TB observations
		108	0	2.568	LZD	3	B:NIX-TB observations
		3	1	3.61875	LZD	3	B:NIX-TB observations
		3	1	3.66977	LZD	3	B:NIX-TB observations
		4	1	5.88631	LZD	3	B:NIX-TB observations
		4	1	5.96929	LZD	3	B:NIX-TB observations
		7	1	1.04459	LZD	3	B:NIX-TB observations
		8	1	2.00999	LZD	3	B:NIX-TB observations
		8	1	1.90719	LZD	3	B:NIX-TB observations
		9	1	1.6873	LZD	3	B:NIX-TB observations
		9	1	2.0312	LZD	3	B:NIX-TB observations
		11	1	1.90052	LZD	3	B:NIX-TB observations
		11	1	1.83515	LZD	3	B:NIX-TB observations
		13	1	3.55597	LZD	3	B:NIX-TB observations
		14	1	5.28107	LZD	3	B:NIX-TB observations
		14	1	5.06386	LZD	3	B:NIX-TB observations
		15	1	1.3346	LZD	3	B:NIX-TB observations
		16	1	0.803425	LZD	3	B:NIX-TB observations
		27	1	3.51883	LZD	3	B:NIX-TB observations
		29	1	3.19034	LZD	3	B:NIX-TB observations
		33	1	1.77204	LZD	3	B:NIX-TB observations
		33	1	1.89388	LZD	3	B:NIX-TB observations
		36	1	2.45378	LZD	3	B:NIX-TB observations
		36	1	2.61334	LZD	3	B:NIX-TB observations
		37	1	1.17249	LZD	3	B:NIX-TB observations
		37	1	1.0705	LZD	3	B:NIX-TB observations
		38	1	1.80332	LZD	3	B:NIX-TB observations
		39	1	3.82718	LZD	3	B:NIX-TB observations
		39	1	3.99135	LZD	3	B:NIX-TB observations
		40	1	3.68264	LZD	3	B:NIX-TB observations
		40	1	3.89475	LZD	3	B:NIX-TB observations
		41	1	4.20649	LZD	3	B:NIX-TB observations
		41	1	3.81381	LZD	3	B:NIX-TB observations
		42	1	5.54629	LZD	3	B:NIX-TB observations
		42	1	6.16032	LZD	3	B:NIX-TB observations
		45	1	3.92211	LZD	3	B:NIX-TB observations
		46	1	4.97601	LZD	3	B:NIX-TB observations
		46	1	5.06386	LZD	3	B:NIX-TB observations
		47	1	6.26907	LZD	3	B:NIX-TB observations
		47	1	6.26907	LZD	3	B:NIX-TB observations
		48	1	1.10476	LZD	3	B:NIX-TB observations
		48	1	1.50325	LZD	3	B:NIX-TB observations
		49	1	3.7085	LZD	3	B:NIX-TB observations
		50	1	5.26262	LZD	3	B:NIX-TB observations
		50	1	4.80486	LZD	3	B:NIX-TB observations
		52	1	1.34868	LZD	3	B:NIX-TB observations
		52	1	1.72915	LZD	3	B:NIX-TB observations
		53	1	1.51381	LZD	3	B:NIX-TB observations
		54	1	6.20359	LZD	3	B:NIX-TB observations
		54	1	5.90694	LZD	3	B:NIX-TB observations
		55	1	3.76079	LZD	3	B:NIX-TB observations
		56	1	3.88114	LZD	3	B:NIX-TB observations
		56	1	4.28075	LZD	3	B:NIX-TB observations
		57	1	0.552462	LZD	3	B:NIX-TB observations
		57	1	1.83515	LZD	3	B:NIX-TB observations
		58	1	4.04762	LZD	3	B:NIX-TB observations
		58	1	4.13352	LZD	3	B:NIX-TB observations
		59	1	1.50852	LZD	3	B:NIX-TB observations
		59	1	1.66967	LZD	3	B:NIX-TB observations
		60	1	3.12405	LZD	3	B:NIX-TB observations
		60	1	3.65695	LZD	3	B:NIX-TB observations
		61	1	5.15326	LZD	3	B:NIX-TB observations
		61	1	5.13525	LZD	3	B:NIX-TB observations
		62	1	2.09621	LZD	3	B:NIX-TB observations
		63	1	3.78721	LZD	3	B:NIX-TB observations
		63	1	4.29576	LZD	3	B:NIX-TB observations
		64	1	5.96929	LZD	3	B:NIX-TB observations
		64	1	5.6442	LZD	3	B:NIX-TB observations
		67	1	1.29321	LZD	3	B:NIX-TB observations
		67	1	1.72311	LZD	3	B:NIX-TB observations
		68	1	1.56773	LZD	3	B:NIX-TB observations
		69	1	1.51381	LZD	3	B:NIX-TB observations
		70	1	5.31817	LZD	3	B:NIX-TB observations
		70	1	5.06386	LZD	3	B:NIX-TB observations
		72	1	1.66384	LZD	3	B:NIX-TB observations
		75	1	6.70014	LZD	3	B:NIX-TB observations
		76	1	2.6225	LZD	3	B:NIX-TB observations
		76	1	3.15702	LZD	3	B:NIX-TB observations
		78	1	2.60421	LZD	3	B:NIX-TB observations
		78	1	2.17087	LZD	3	B:NIX-TB observations
		79	1	4.07605	LZD	3	B:NIX-TB observations
		79	1	3.94966	LZD	3	B:NIX-TB observations
		80	1	2.70643	LZD	3	B:NIX-TB observations
		80	1	2.50585	LZD	3	B:NIX-TB observations
		81	1	4.28075	LZD	3	B:NIX-TB observations
		81	1	4.5751	LZD	3	B:NIX-TB observations
		82	1	4.78808	LZD	3	B:NIX-TB observations
		82	1	5.6442	LZD	3	B:NIX-TB observations
		83	1	0.584282	LZD	3	B:NIX-TB observations
		83	1	0.849701	LZD	3	B:NIX-TB observations
		85	1	1.11252	LZD	3	B:NIX-TB observations
		86	1	1.45155	LZD	3	B:NIX-TB observations
		86	1	1.6873	LZD	3	B:NIX-TB observations
		90	1	2.2092	LZD	3	B:NIX-TB observations
		90	1	2.40279	LZD	3	B:NIX-TB observations
		91	1	4.77135	LZD	3	B:NIX-TB observations
		91	1	4.10468	LZD	3	B:NIX-TB observations
		92	1	5.45007	LZD	3	B:NIX-TB observations
		92	1	5.39315	LZD	3	B:NIX-TB observations
		93	1	1.73521	LZD	3	B:NIX-TB observations
		93	1	2.07431	LZD	3	B:NIX-TB observations
		96	1	4.60724	LZD	3	B:NIX-TB observations
		96	1	4.28075	LZD	3	B:NIX-TB observations
		97	1	1.48235	LZD	3	B:NIX-TB observations
		98	1	4.67219	LZD	3	B:NIX-TB observations
		99	1	5.78419	LZD	3	B:NIX-TB observations
		99	1	5.15326	LZD	3	B:NIX-TB observations
		100	1	2.6688	LZD	3	B:NIX-TB observations
		100	1	3.78721	LZD	3	B:NIX-TB observations
		101	1	3.05912	LZD	3	B:NIX-TB observations
		104	1	2.00999	LZD	3	B:NIX-TB observations
		104	1	2.40279	LZD	3	B:NIX-TB observations
		105	1	4.78808	LZD	3	B:NIX-TB observations
		105	1	3.9774	LZD	3	B:NIX-TB observations
		106	1	2.06706	LZD	3	B:NIX-TB observations
		108	1	4.07605	LZD	3	B:NIX-TB observations
		108	1	4.23604	LZD	3	B:NIX-TB observations
		32	2	1.79702	LZD	3	B:NIX-TB observations
		32	2	1.81599	LZD	3	B:NIX-TB observations
		45	2	3.74765	LZD	3	B:NIX-TB observations
		103	4	3.82718	LZD	3	B:NIX-TB observations
		103	4	4.17715	LZD	3	B:NIX-TB observations
		49	5	3.25805	LZD	3	B:NIX-TB observations
		55	6	3.73456	LZD	3	B:NIX-TB observations
		55	6	3.1792	LZD	3	B:NIX-TB observations
		57	6	0.613625	LZD	3	B:NIX-TB observations
		57	6	0.520549	LZD	3	B:NIX-TB observations
		60	6	2.59511	LZD	3	B:NIX-TB observations
		60	6	2.32828	LZD	3	B:NIX-TB observations
		61	6	1.75353	LZD	3	B:NIX-TB observations
		61	6	1.6814	LZD	3	B:NIX-TB observations
		73	6	0.911311	LZD	3	B:NIX-TB observations
		73	6	1.93407	LZD	3	B:NIX-TB observations
		9	7	1.6179	LZD	3	B:NIX-TB observations
		9	7	2.09621	LZD	3	B:NIX-TB observations
		11	7	0.911311	LZD	3	B:NIX-TB observations
		11	7	0.620102	LZD	3	B:NIX-TB observations
		18	7	2.77355	LZD	3	B:NIX-TB observations
		18	7	3.19034	LZD	3	B:NIX-TB observations
		19	7	3.54355	LZD	3	B:NIX-TB observations
		40	7	2.65947	LZD	3	B:NIX-TB observations
		40	7	2.35285	LZD	3	B:NIX-TB observations
		42	7	4.55912	LZD	3	B:NIX-TB observations
		42	7	4.20649	LZD	3	B:NIX-TB observations
		53	7	1.80964	LZD	3	B:NIX-TB observations
		53	7	1.66967	LZD	3	B:NIX-TB observations
		58	7	1.19737	LZD	3	B:NIX-TB observations
		58	7	1.37249	LZD	3	B:NIX-TB observations
		59	7	1.1009	LZD	3	B:NIX-TB observations
		59	7	0.83496	LZD	3	B:NIX-TB observations
		65	7	3.61875	LZD	3	B:NIX-TB observations
		65	7	3.49428	LZD	3	B:NIX-TB observations
		66	7	4.41774	LZD	3	B:NIX-TB observations
		66	7	3.9635	LZD	3	B:NIX-TB observations
		68	7	0.9638	LZD	3	B:NIX-TB observations
		72	7	1.17249	LZD	3	B:NIX-TB observations
		72	7	1.0818	LZD	3	B:NIX-TB observations
		76	7	2.32828	LZD	3	B:NIX-TB observations
		76	7	2.21694	LZD	3	B:NIX-TB observations
		90	7	2.05264	LZD	3	B:NIX-TB observations
		90	7	2.01704	LZD	3	B:NIX-TB observations
		91	7	3.54355	LZD	3	B:NIX-TB observations
		91	7	3.26947	LZD	3	B:NIX-TB observations
		103	7	4.72151	LZD	3	B:NIX-TB observations
		103	7	4.14801	LZD	3	B:NIX-TB observations
		105	7	3.02717	LZD	3	B:NIX-TB observations
		105	7	2.79303	LZD	3	B:NIX-TB observations
		3	8	1.32066	LZD	3	B:NIX-TB observations
		3	8	2.10355	LZD	3	B:NIX-TB observations
		4	8	3.49428	LZD	3	B:NIX-TB observations
		7	8	1.38698	LZD	3	B:NIX-TB observations
		7	8	1.45663	LZD	3	B:NIX-TB observations
		13	8	2.82252	LZD	3	B:NIX-TB observations
		13	8	2.6688	LZD	3	B:NIX-TB observations
		14	8	3.49428	LZD	3	B:NIX-TB observations
		14	8	3.61875	LZD	3	B:NIX-TB observations
		15	8	1.66967	LZD	3	B:NIX-TB observations
		16	8	1.45663	LZD	3	B:NIX-TB observations
		16	8	1.2575	LZD	3	B:NIX-TB observations
		19	8	3.77397	LZD	3	B:NIX-TB observations
		32	8	1.39672	LZD	3	B:NIX-TB observations
		33	8	1.27523	LZD	3	B:NIX-TB observations
		33	8	1.44142	LZD	3	B:NIX-TB observations
		36	8	2.32828	LZD	3	B:NIX-TB observations
		36	8	2.6688	LZD	3	B:NIX-TB observations
		37	8	0.92093	LZD	3	B:NIX-TB observations
		38	8	1.58983	LZD	3	B:NIX-TB observations
		38	8	1.75967	LZD	3	B:NIX-TB observations
		39	8	2.52345	LZD	3	B:NIX-TB observations
		39	8	2.18612	LZD	3	B:NIX-TB observations
		41	8	2.24034	LZD	3	B:NIX-TB observations
		41	8	2.80283	LZD	3	B:NIX-TB observations
		47	8	3.30398	LZD	3	B:NIX-TB observations
		47	8	3.35056	LZD	3	B:NIX-TB observations
		48	8	0.430903	LZD	3	B:NIX-TB observations
		48	8	0.305786	LZD	3	B:NIX-TB observations
		50	8	1.46687	LZD	3	B:NIX-TB observations
		50	8	4.67219	LZD	3	B:NIX-TB observations
		54	8	3.63144	LZD	3	B:NIX-TB observations
		54	8	4.32594	LZD	3	B:NIX-TB observations
		63	8	2.36938	LZD	3	B:NIX-TB observations
		63	8	2.28789	LZD	3	B:NIX-TB observations
		64	8	4.87261	LZD	3	B:NIX-TB observations
		64	8	4.29576	LZD	3	B:NIX-TB observations
		67	8	1.32993	LZD	3	B:NIX-TB observations
		69	8	0.977388	LZD	3	B:NIX-TB observations
		69	8	1.2575	LZD	3	B:NIX-TB observations
		70	8	3.92211	LZD	3	B:NIX-TB observations
		70	8	3.94966	LZD	3	B:NIX-TB observations
		75	8	2.27989	LZD	3	B:NIX-TB observations
		75	8	0.957077	LZD	3	B:NIX-TB observations
		78	8	1.13216	LZD	3	B:NIX-TB observations
		78	8	1.71109	LZD	3	B:NIX-TB observations
		79	8	3.29244	LZD	3	B:NIX-TB observations
		79	8	3.48208	LZD	3	B:NIX-TB observations
		80	8	2.26399	LZD	3	B:NIX-TB observations
		80	8	2.6225	LZD	3	B:NIX-TB observations
		81	8	2.68755	LZD	3	B:NIX-TB observations
		82	8	4.46437	LZD	3	B:NIX-TB observations
		82	8	4.41774	LZD	3	B:NIX-TB observations
		83	8	0.502645	LZD	3	B:NIX-TB observations
		85	8	1.57874	LZD	3	B:NIX-TB observations
		86	8	0.658118	LZD	3	B:NIX-TB observations
		92	8	3.44571	LZD	3	B:NIX-TB observations
		92	8	4.20649	LZD	3	B:NIX-TB observations
		93	8	1.93407	LZD	3	B:NIX-TB observations
		95	8	3.46991	LZD	3	B:NIX-TB observations
		95	8	4.3411	LZD	3	B:NIX-TB observations
		96	8	1.24873	LZD	3	B:NIX-TB observations
		96	8	2.9333	LZD	3	B:NIX-TB observations
		97	8	0.511519	LZD	3	B:NIX-TB observations
		97	8	0.633262	LZD	3	B:NIX-TB observations
		98	8	4.06181	LZD	3	B:NIX-TB observations
		98	8	3.74765	LZD	3	B:NIX-TB observations
		99	8	4.16255	LZD	3	B:NIX-TB observations
		99	8	3.61875	LZD	3	B:NIX-TB observations
		100	8	3.0166	LZD	3	B:NIX-TB observations
		100	8	2.2482	LZD	3	B:NIX-TB observations
		101	8	2.32014	LZD	3	B:NIX-TB observations
		106	8	1.16024	LZD	3	B:NIX-TB observations
		108	8	3.21275	LZD	3	B:NIX-TB observations
		108	8	3.135	LZD	3	B:NIX-TB observations
		77	8	2.96426	LZD	3	B:NIX-TB observations
		77	8	2.77355	LZD	3	B:NIX-TB observations
		84	8	0.440048	LZD	3	B:NIX-TB observations
		29	9	2.05984	LZD	3	B:NIX-TB observations
		8	10	2.25608	LZD	3	B:NIX-TB observations
		46	10	2.76386	LZD	3	B:NIX-TB observations
		46	10	3.06985	LZD	3	B:NIX-TB observations
		59	11	0.424913	LZD	3	B:NIX-TB observations
		49	12	2.19379	LZD	3	B:NIX-TB observations
		49	12	1.99597	LZD	3	B:NIX-TB observations
		56	13	1.71709	LZD	3	B:NIX-TB observations
		56	13	1.49276	LZD	3	B:NIX-TB observations
		57	13	0.419005	LZD	3	B:NIX-TB observations
		60	13	1.96822	LZD	3	B:NIX-TB observations
		61	13	1.25311	LZD	3	B:NIX-TB observations
		61	13	1.34868	LZD	3	B:NIX-TB observations
		73	13	1.56773	LZD	3	B:NIX-TB observations
		73	13	1.58983	LZD	3	B:NIX-TB observations
		76	13	1.3346	LZD	3	B:NIX-TB observations
		8	14	3.94966	LZD	3	B:NIX-TB observations
		8	14	2.03833	LZD	3	B:NIX-TB observations
		18	14	2.76386	LZD	3	B:NIX-TB observations
		19	14	2.4452	LZD	3	B:NIX-TB observations
		19	14	2.60421	LZD	3	B:NIX-TB observations
		31	14	0.751735	LZD	3	B:NIX-TB observations
		40	14	4.09034	LZD	3	B:NIX-TB observations
		40	14	1.91387	LZD	3	B:NIX-TB observations
		42	14	2.94359	LZD	3	B:NIX-TB observations
		42	14	2.91284	LZD	3	B:NIX-TB observations
		58	14	0.258497	LZD	3	B:NIX-TB observations
		58	14	0.626647	LZD	3	B:NIX-TB observations
		63	14	1.67553	LZD	3	B:NIX-TB observations
		63	14	2.02411	LZD	3	B:NIX-TB observations
		72	14	0.382559	LZD	3	B:NIX-TB observations
		74	14	0.883052	LZD	3	B:NIX-TB observations
		90	14	0.733541	LZD	3	B:NIX-TB observations
		90	14	1.14812	LZD	3	B:NIX-TB observations
		91	14	2.31204	LZD	3	B:NIX-TB observations
		91	14	2.23251	LZD	3	B:NIX-TB observations
		93	14	1.51912	LZD	3	B:NIX-TB observations
		103	14	3.86758	LZD	3	B:NIX-TB observations
		103	14	3.04844	LZD	3	B:NIX-TB observations
		105	14	0.57214	LZD	3	B:NIX-TB observations
		105	14	1.48235	LZD	3	B:NIX-TB observations
		3	15	2.0312	LZD	3	B:NIX-TB observations
		4	15	2.03833	LZD	3	B:NIX-TB observations
		4	15	2.17848	LZD	3	B:NIX-TB observations
		9	15	0.778512	LZD	3	B:NIX-TB observations
		9	15	0.400368	LZD	3	B:NIX-TB observations
		11	15	0.653527	LZD	3	B:NIX-TB observations
		13	15	2.11833	LZD	3	B:NIX-TB observations
		13	15	2.00999	LZD	3	B:NIX-TB observations
		14	15	2.4971	LZD	3	B:NIX-TB observations
		14	15	2.17087	LZD	3	B:NIX-TB observations
		16	15	0.404594	LZD	3	B:NIX-TB observations
		18	15	2.59511	LZD	3	B:NIX-TB observations
		29	15	1.64071	LZD	3	B:NIX-TB observations
		36	15	1.93407	LZD	3	B:NIX-TB observations
		38	15	0.420475	LZD	3	B:NIX-TB observations
		39	15	0.960433	LZD	3	B:NIX-TB observations
		41	15	1.84159	LZD	3	B:NIX-TB observations
		41	15	1.74129	LZD	3	B:NIX-TB observations
		45	15	0.289132	LZD	3	B:NIX-TB observations
		47	15	1.8741	LZD	3	B:NIX-TB observations
		47	15	1.97512	LZD	3	B:NIX-TB observations
		48	15	4.80486	LZD	3	B:NIX-TB observations
		50	15	2.67816	LZD	3	B:NIX-TB observations
		53	15	0.651244	LZD	3	B:NIX-TB observations
		54	15	3.59351	LZD	3	B:NIX-TB observations
		64	15	3.44571	LZD	3	B:NIX-TB observations
		65	15	0.462147	LZD	3	B:NIX-TB observations
		65	15	2.6688	LZD	3	B:NIX-TB observations
		66	15	3.11313	LZD	3	B:NIX-TB observations
		66	15	3.04844	LZD	3	B:NIX-TB observations
		69	15	0.994643	LZD	3	B:NIX-TB observations
		69	15	0.911311	LZD	3	B:NIX-TB observations
		70	15	3.63144	LZD	3	B:NIX-TB observations
		70	15	3.80049	LZD	3	B:NIX-TB observations
		75	15	1.05932	LZD	3	B:NIX-TB observations
		75	15	1.77204	LZD	3	B:NIX-TB observations
		78	15	0.9638	LZD	3	B:NIX-TB observations
		79	15	1.72915	LZD	3	B:NIX-TB observations
		79	15	2.50585	LZD	3	B:NIX-TB observations
		80	15	1.29775	LZD	3	B:NIX-TB observations
		80	15	1.13613	LZD	3	B:NIX-TB observations
		81	15	1.98899	LZD	3	B:NIX-TB observations
		81	15	0.679179	LZD	3	B:NIX-TB observations
		82	15	2.11093	LZD	3	B:NIX-TB observations
		82	15	3.69555	LZD	3	B:NIX-TB observations
		85	15	0.957077	LZD	3	B:NIX-TB observations
		85	15	1.37731	LZD	3	B:NIX-TB observations
		92	15	3.49428	LZD	3	B:NIX-TB observations
		95	15	2.96426	LZD	3	B:NIX-TB observations
		95	15	2.5323	LZD	3	B:NIX-TB observations
		96	15	2.31204	LZD	3	B:NIX-TB observations
		96	15	2.22471	LZD	3	B:NIX-TB observations
		97	15	2.67816	LZD	3	B:NIX-TB observations
		97	15	3.20153	LZD	3	B:NIX-TB observations
		99	15	3.14599	LZD	3	B:NIX-TB observations
		99	15	2.14069	LZD	3	B:NIX-TB observations
		100	15	1.57323	LZD	3	B:NIX-TB observations
		100	15	1.25311	LZD	3	B:NIX-TB observations
		101	15	1.47201	LZD	3	B:NIX-TB observations
		108	15	3.05912	LZD	3	B:NIX-TB observations
		77	15	1.96822	LZD	3	B:NIX-TB observations
		77	15	2.08888	LZD	3	B:NIX-TB observations
		46	17	2.54118	LZD	3	B:NIX-TB observations
		46	17	2.65018	LZD	3	B:NIX-TB observations
		62	18	0.350508	LZD	3	B:NIX-TB observations
		49	26	0.723343	LZD	3	B:NIX-TB observations
		49	26	1.04094	LZD	3	B:NIX-TB observations
		55	27	0.43393	LZD	3	B:NIX-TB observations
		56	27	1.04094	LZD	3	B:NIX-TB observations
		56	27	0.901792	LZD	3	B:NIX-TB observations
		60	27	1.24873	LZD	3	B:NIX-TB observations
		61	27	0.914506	LZD	3	B:NIX-TB observations
		61	27	0.917712	LZD	3	B:NIX-TB observations
		76	27	1.21425	LZD	3	B:NIX-TB observations
		76	27	1.27078	LZD	3	B:NIX-TB observations
		103	27	2.84234	LZD	3	B:NIX-TB observations
		103	27	1.94086	LZD	3	B:NIX-TB observations
		8	28	0.276271	LZD	3	B:NIX-TB observations
		18	28	1.98899	LZD	3	B:NIX-TB observations
		18	28	2.08158	LZD	3	B:NIX-TB observations
		19	28	1.05562	LZD	3	B:NIX-TB observations
		19	28	0.669736	LZD	3	B:NIX-TB observations
		32	28	0.765006	LZD	3	B:NIX-TB observations
		39	28	1.47201	LZD	3	B:NIX-TB observations
		40	28	0.582241	LZD	3	B:NIX-TB observations
		40	28	1.18486	LZD	3	B:NIX-TB observations
		42	28	1.43137	LZD	3	B:NIX-TB observations
		42	28	1.48235	LZD	3	B:NIX-TB observations
		58	28	0.450962	LZD	3	B:NIX-TB observations
		63	28	0.487058	LZD	3	B:NIX-TB observations
		65	28	1.01575	LZD	3	B:NIX-TB observations
		66	28	1.50325	LZD	3	B:NIX-TB observations
		66	28	1.35816	LZD	3	B:NIX-TB observations
		80	28	0.883052	LZD	3	B:NIX-TB observations
		82	28	2.00999	LZD	3	B:NIX-TB observations
		82	28	2.21694	LZD	3	B:NIX-TB observations
		91	28	1.05932	LZD	3	B:NIX-TB observations
		91	28	1.80332	LZD	3	B:NIX-TB observations
		1	28	1.50852	LZD	3	B:NIX-TB observations
		4	29	1.35341	LZD	3	B:NIX-TB observations
		4	29	1.24437	LZD	3	B:NIX-TB observations
		9	29	0.406013	LZD	3	B:NIX-TB observations
		13	29	0.688754	LZD	3	B:NIX-TB observations
		13	29	1.3346	LZD	3	B:NIX-TB observations
		14	29	1.27523	LZD	3	B:NIX-TB observations
		14	29	1.12821	LZD	3	B:NIX-TB observations
		36	29	1.14011	LZD	3	B:NIX-TB observations
		36	29	0.953733	LZD	3	B:NIX-TB observations
		41	29	0.443139	LZD	3	B:NIX-TB observations
		47	29	1.32529	LZD	3	B:NIX-TB observations
		47	29	1.21851	LZD	3	B:NIX-TB observations
		50	29	1.61225	LZD	3	B:NIX-TB observations
		50	29	1.28869	LZD	3	B:NIX-TB observations
		54	29	2.29591	LZD	3	B:NIX-TB observations
		54	29	2.37769	LZD	3	B:NIX-TB observations
		64	29	1.95449	LZD	3	B:NIX-TB observations
		64	29	1.52979	LZD	3	B:NIX-TB observations
		70	29	4.06181	LZD	3	B:NIX-TB observations
		70	29	3.9774	LZD	3	B:NIX-TB observations
		75	29	1.12821	LZD	3	B:NIX-TB observations
		79	29	1.45663	LZD	3	B:NIX-TB observations
		79	29	1.34868	LZD	3	B:NIX-TB observations
		81	29	0.522374	LZD	3	B:NIX-TB observations
		81	29	0.580206	LZD	3	B:NIX-TB observations
		92	29	2.27989	LZD	3	B:NIX-TB observations
		92	29	2.08888	LZD	3	B:NIX-TB observations
		95	29	1.64646	LZD	3	B:NIX-TB observations
		95	29	1.37731	LZD	3	B:NIX-TB observations
		97	29	5.28107	LZD	3	B:NIX-TB observations
		98	29	1.83515	LZD	3	B:NIX-TB observations
		98	29	1.52444	LZD	3	B:NIX-TB observations
		99	29	1.55135	LZD	3	B:NIX-TB observations
		99	29	1.3023	LZD	3	B:NIX-TB observations
		100	29	0.820475	LZD	3	B:NIX-TB observations
		101	29	0.613625	LZD	3	B:NIX-TB observations
		101	29	1.71709	LZD	3	B:NIX-TB observations
		108	29	1.84159	LZD	3	B:NIX-TB observations
		108	29	1.54053	LZD	3	B:NIX-TB observations
		107	29	1.05562	LZD	3	B:NIX-TB observations
		85	30	0.691169	LZD	3	B:NIX-TB observations
		96	30	1.46174	LZD	3	B:NIX-TB observations
		96	30	0.953733	LZD	3	B:NIX-TB observations
		46	31	1.34868	LZD	3	B:NIX-TB observations
		46	31	1.17249	LZD	3	B:NIX-TB observations
	Panel E: LZD 300 mg lesions
		ID	TIME_AFTER_DOSE_HR	DV_MGL	DRUG	LESION	FIGURE	SECTION
		2	6	3.73	LZD	Plasma	3	E:LZD 300 mg lesions
		2	8	1.38	LZD	Plasma	3	E:LZD 300 mg lesions
		2	12.17	1.17	LZD	Plasma	3	E:LZD 300 mg lesions
		2	30	5.59	LZD	Plasma	3	E:LZD 300 mg lesions
		2	31.3	0.743	LZD	Uninvolved lung	3	E:LZD 300 mg lesions
		2	31.3	0.887	LZD	Uninvolved lung	3	E:LZD 300 mg lesions
		2	31.3	1.8	LZD	Uninvolved lung	3	E:LZD 300 mg lesions
		2	31.3	1.27	LZD	Uninvolved lung	3	E:LZD 300 mg lesions
		2	31.3	0.937	LZD	Uninvolved lung	3	E:LZD 300 mg lesions
		2	31.3	2.45	LZD	Cellular lesion	3	E:LZD 300 mg lesions
		2	31.3	1.97	LZD	Cellular lesion	3	E:LZD 300 mg lesions
		2	31.3	3.97	LZD	Cellular lesion	3	E:LZD 300 mg lesions
		2	31.3	1.1	LZD	Cellular lesion	3	E:LZD 300 mg lesions
		2	31.3	1.29	LZD	Cellular lesion	3	E:LZD 300 mg lesions
		2	31.3	2.58	LZD	Caseum	3	E:LZD 300 mg lesions
		2	31.3	4.37	LZD	Caseum	3	E:LZD 300 mg lesions
		3	8	6.65	LZD	Plasma	3	E:LZD 300 mg lesions
		3	10.13	1.89	LZD	Plasma	3	E:LZD 300 mg lesions
		3	14	1.5	LZD	Plasma	3	E:LZD 300 mg lesions
		3	16.5	2.87	LZD	Plasma	3	E:LZD 300 mg lesions
		3	19.2	2.26	LZD	Plasma	3	E:LZD 300 mg lesions
		3	19.2	0.865	LZD	Uninvolved lung	3	E:LZD 300 mg lesions
		3	19.2	0.218	LZD	Uninvolved lung	3	E:LZD 300 mg lesions
		3	19.2	0.445	LZD	Uninvolved lung	3	E:LZD 300 mg lesions
		3	19.2	1.28	LZD	Uninvolved lung	3	E:LZD 300 mg lesions
		3	19.2	0.164	LZD	Caseum	3	E:LZD 300 mg lesions
		3	19.2	1.87	LZD	Caseum	3	E:LZD 300 mg lesions
		3	19.2	1.08	LZD	Caseum	3	E:LZD 300 mg lesions
		3	19.2	0.425	LZD	Caseum from cavity	3	E:LZD 300 mg lesions
		3	19.2	1.08	LZD	Caseum from cavity	3	E:LZD 300 mg lesions
		4	17.15	3.8	LZD	Plasma	3	E:LZD 300 mg lesions
		4	19.32	2.07	LZD	Plasma	3	E:LZD 300 mg lesions
		4	22.05	2.91	LZD	Plasma	3	E:LZD 300 mg lesions
		4	22.25	2.22	LZD	Plasma	3	E:LZD 300 mg lesions
		4	22.25	2.09	LZD	Uninvolved lung	3	E:LZD 300 mg lesions
		4	22.25	2.08	LZD	Uninvolved lung	3	E:LZD 300 mg lesions
		4	22.25	1	LZD	Uninvolved lung	3	E:LZD 300 mg lesions
		4	22.25	1.43	LZD	Uninvolved lung	3	E:LZD 300 mg lesions
		4	22.25	1.88	LZD	Uninvolved lung	3	E:LZD 300 mg lesions
		4	22.25	1.88	LZD	Uninvolved lung	3	E:LZD 300 mg lesions
		4	22.25	1.8	LZD	Uninvolved lung	3	E:LZD 300 mg lesions
		4	22.25	2.17958	LZD	Cellular lesion	3	E:LZD 300 mg lesions
		4	22.25	1.8	LZD	Caseum	3	E:LZD 300 mg lesions
		5	19.45	0.317	LZD	Plasma	3	E:LZD 300 mg lesions
		5	22.12	0.191	LZD	Plasma	3	E:LZD 300 mg lesions
		5	22.75	0.177	LZD	Plasma	3	E:LZD 300 mg lesions
		5	22.75	0.129	LZD	Uninvolved lung	3	E:LZD 300 mg lesions
		5	22.75	0.115	LZD	Uninvolved lung	3	E:LZD 300 mg lesions
		5	22.75	0.107	LZD	Uninvolved lung	3	E:LZD 300 mg lesions
		5	22.75	0.181	LZD	Uninvolved lung	3	E:LZD 300 mg lesions
		5	22.75	0.162	LZD	Uninvolved lung	3	E:LZD 300 mg lesions
		6	8.15	9.77	LZD	Plasma	3	E:LZD 300 mg lesions
		6	10.15	8.85	LZD	Plasma	3	E:LZD 300 mg lesions
		6	14.15	6.23	LZD	Plasma	3	E:LZD 300 mg lesions
		6	19.15	5.05	LZD	Plasma	3	E:LZD 300 mg lesions
		6	20.75	3.99	LZD	Plasma	3	E:LZD 300 mg lesions
		6	20.75	3.03	LZD	Uninvolved lung	3	E:LZD 300 mg lesions
		6	20.75	3.08	LZD	Uninvolved lung	3	E:LZD 300 mg lesions
		6	20.75	0.34	LZD	Cellular lesion	3	E:LZD 300 mg lesions
		6	20.75	1.77	LZD	Cellular lesion	3	E:LZD 300 mg lesions
		6	20.75	1.54	LZD	Caseum	3	E:LZD 300 mg lesions
		6	20.75	2.1025	LZD	Caseum	3	E:LZD 300 mg lesions
		7	12	0.955	LZD	Plasma	3	E:LZD 300 mg lesions
		7	14	0.78	LZD	Plasma	3	E:LZD 300 mg lesions
		7	18	0.463	LZD	Plasma	3	E:LZD 300 mg lesions
		7	20.5	0.36	LZD	Plasma	3	E:LZD 300 mg lesions
		7	23	0.237	LZD	Plasma	3	E:LZD 300 mg lesions
		7	23	0.255	LZD	Uninvolved lung	3	E:LZD 300 mg lesions
		7	23	0.221	LZD	Uninvolved lung	3	E:LZD 300 mg lesions
		7	23	0.242	LZD	Uninvolved lung	3	E:LZD 300 mg lesions
		7	23	0.247	LZD	Caseum	3	E:LZD 300 mg lesions
		7	23	0.24	LZD	Caseum	3	E:LZD 300 mg lesions
		7	23	0.417	LZD	Caseum	3	E:LZD 300 mg lesions
		8	15.5	1.8	LZD	Plasma	3	E:LZD 300 mg lesions
		8	17.92	1.45	LZD	Plasma	3	E:LZD 300 mg lesions
		8	20	1.15	LZD	Plasma	3	E:LZD 300 mg lesions
		8	21.18	1.01	LZD	Plasma	3	E:LZD 300 mg lesions
		8	21.2	0.955	LZD	Uninvolved lung	3	E:LZD 300 mg lesions
		8	21.2	0.989	LZD	Uninvolved lung	3	E:LZD 300 mg lesions
		8	21.2	1.02	LZD	Uninvolved lung	3	E:LZD 300 mg lesions
		8	21.2	1.09	LZD	Uninvolved lung	3	E:LZD 300 mg lesions
		9	18.1	0.405	LZD	Plasma	3	E:LZD 300 mg lesions
		9	18.1	0.345	LZD	Plasma	3	E:LZD 300 mg lesions
		9	19.1	0.232	LZD	Plasma	3	E:LZD 300 mg lesions
		9	21.93	0.184	LZD	Plasma	3	E:LZD 300 mg lesions
		9	21.93	0.252	LZD	Uninvolved lung	3	E:LZD 300 mg lesions
		9	21.93	0.142	LZD	Uninvolved lung	3	E:LZD 300 mg lesions
		9	21.93	0.337	LZD	Uninvolved lung	3	E:LZD 300 mg lesions
		10	13.75	1.82	LZD	Plasma	3	E:LZD 300 mg lesions
		10	15.75	1.74	LZD	Plasma	3	E:LZD 300 mg lesions
		10	19.75	1.36	LZD	Plasma	3	E:LZD 300 mg lesions
		10	21.08	1.07	LZD	Plasma	3	E:LZD 300 mg lesions
		10	23.5	0.92	LZD	Plasma	3	E:LZD 300 mg lesions
		10	23.5	0.948	LZD	Uninvolved lung	3	E:LZD 300 mg lesions
		10	23.5	0.907	LZD	Uninvolved lung	3	E:LZD 300 mg lesions
		10	23.5	1.09	LZD	Uninvolved lung	3	E:LZD 300 mg lesions
		11	13.95	7.32	LZD	Plasma	3	E:LZD 300 mg lesions
		11	15.95	11.9	LZD	Plasma	3	E:LZD 300 mg lesions
		11	19.95	12.2	LZD	Plasma	3	E:LZD 300 mg lesions
		11	23.45	11.2	LZD	Plasma	3	E:LZD 300 mg lesions
		11	25.05	8.64	LZD	Plasma	3	E:LZD 300 mg lesions
		11	25.1	6.9	LZD	Uninvolved lung	3	E:LZD 300 mg lesions
		11	25.1	7.76	LZD	Uninvolved lung	3	E:LZD 300 mg lesions
		11	25.1	6.18	LZD	Uninvolved lung	3	E:LZD 300 mg lesions
		11	25.1	8.18	LZD	Uninvolved lung	3	E:LZD 300 mg lesions
		11	25.1	7.87	LZD	Uninvolved lung	3	E:LZD 300 mg lesions
		11	25.1	8.77	LZD	Caseum	3	E:LZD 300 mg lesions
		11	25.1	7.73	LZD	Caseum	3	E:LZD 300 mg lesions
		11	25.1	8.305	LZD	Caseum	3	E:LZD 300 mg lesions
		11	25.1	9.62	LZD	Caseum	3	E:LZD 300 mg lesions
		11	25.1	7.04	LZD	Caseum	3	E:LZD 300 mg lesions
		11	25.1	6.82	LZD	Caseum	3	E:LZD 300 mg lesions
		12	25.1	0	LZD	Caseum	3	E:LZD 300 mg lesions
		12	25.1	0	LZD	Caseum	3	E:LZD 300 mg lesions
		12	25.1	0	LZD	Caseum	3	E:LZD 300 mg lesions
		13	25.1	0	LZD	Caseum	3	E:LZD 300 mg lesions
		13	25.1	0	LZD	Caseum	3	E:LZD 300 mg lesions
		13	25.1	0	LZD	Caseum	3	E:LZD 300 mg lesions
		13	25.1	0	LZD	Caseum	3	E:LZD 300 mg lesions
		13	25.1	0	LZD	Caseum	3	E:LZD 300 mg lesions
		14	25.1	0	LZD	Caseum	3	E:LZD 300 mg lesions
		14	25.1	0	LZD	Caseum	3	E:LZD 300 mg lesions
